# Supplementary material for: 3-(2-Fluoro­phen­yl)-1-(4-methoxy­phen­yl)prop-2-en-1-one
Source: Acta Crystallogr Sect E Struct Rep Online. 2009 Nov 7;65(Pt 12):o3013. doi: 10.1107/S1600536809045759 (PMC2971992; doi:10.1107/S1600536809045759)
Supplement: Supplementary file 2 [file e-65-o3013-Isup2.hkl]

# 
# h,k,l, Fc-squared, Fo-squared, sigma(Fo-squared) and status flag 
# 
data_I
_shelx_title ' A in Pbca' 
_shelx_refln_list_code          4 
_shelx_F_calc_maximum      217.08 
_exptl_crystal_F_000      1072.00 
_reflns_d_resolution_high  0.7482 
 
loop_ 
 _symmetry_equiv_pos_as_xyz 
 'x, y, z' 
 '-x+1/2, -y, z+1/2' 
 '-x, y+1/2, -z+1/2' 
 'x+1/2, -y+1/2, -z' 
 '-x, -y, -z' 
 'x-1/2, y, -z-1/2' 
 'x, -y-1/2, z-1/2' 
 '-x-1/2, y-1/2, z' 
 
_cell_length_a     7.4511 
_cell_length_b    11.0541 
_cell_length_c    31.0307 
_cell_angle_alpha  90.000 
_cell_angle_beta   90.000 
_cell_angle_gamma  90.000 
 
_shelx_F_squared_multiplier     1.000 
 
loop_ 
 _refln_index_h 
 _refln_index_k 
 _refln_index_l 
 _refln_F_squared_calc 
 _refln_F_squared_meas 
 _refln_F_squared_sigma 
 _refln_observed_status 
   2   0   0    38483.04    41005.61    933.26 o 
   4   0   0     4864.14     4961.31     53.27 o 
   6   0   0      133.42      150.72      5.76 o 
   8   0   0       39.41       49.61      7.00 o 
   2   1   0    17499.55    17856.05    175.41 o 
   4   1   0     4227.80     3999.32     31.04 o 
   6   1   0        0.07        2.05      1.74 o 
   8   1   0        1.08        3.18      4.94 o 
   0   2   0       99.76      144.81      4.16 o 
   2   2   0    23334.80    24174.56    264.27 o 
   4   2   0       22.54       32.58      3.89 o 
   6   2   0     1268.67     1148.37     15.13 o 
   8   2   0        0.01        3.16      3.06 o 
   2   3   0     1393.88     1449.73     14.35 o 
   4   3   0      396.34      373.64      8.53 o 
   6   3   0     2358.84     2287.34     24.98 o 
   8   3   0        6.75       10.00      5.64 o 
   0   4   0      149.79      183.42      6.22 o 
   2   4   0     1202.80     1235.00      9.31 o 
   4   4   0     1113.59     1080.49     13.23 o 
   6   4   0      519.27      474.00      9.84 o 
   8   4   0      158.70      149.66     10.23 o 
   2   5   0     1209.12     1205.43     10.98 o 
   4   5   0       28.69       40.32      2.57 o 
   6   5   0        0.67        4.94      2.32 o 
   8   5   0      187.24      170.10      6.59 o 
   0   6   0     1665.14     1848.79     18.22 o 
   2   6   0      580.94      654.00      7.13 o 
   4   6   0       12.45       11.45      2.15 o 
   6   6   0        0.89       -2.00      2.00 o 
   8   6   0       52.78       53.91      9.61 o 
   2   7   0      554.77      514.95      7.84 o 
   4   7   0        1.07       -1.57      2.11 o 
   6   7   0       51.53       60.43      7.18 o 
   8   7   0       71.33       72.24      6.91 o 
   0   8   0       41.43       41.49      3.61 o 
   2   8   0      137.02      127.65      4.21 o 
   4   8   0       56.82       43.60      4.46 o 
   6   8   0        6.28        9.43      3.85 o 
   8   8   0        1.51        3.42      4.13 o 
   2   9   0       93.90       86.40      3.31 o 
   4   9   0      144.12      138.44      7.02 o 
   6   9   0       76.99       77.98      6.56 o 
   0  10   0       38.45       34.92      3.88 o 
   2  10   0      231.89      227.65      7.08 o 
   4  10   0        5.36        5.79      4.15 o 
   6  10   0       10.76       10.55      3.47 o 
   2  11   0       38.82       29.45      4.26 o 
   4  11   0       73.82       77.03      7.18 o 
   6  11   0        8.45        1.59      7.33 o 
   0  12   0      130.66      114.83      8.98 o 
   2  12   0       14.37       19.14      3.94 o 
   4  12   0        5.54        3.53      3.89 o 
   2  13   0       35.09       41.27      5.28 o 
   4  13   0        0.35        2.09      4.02 o 
   2  14   0       21.10       36.72      8.03 o 
   1   1   1      796.63      775.69      7.89 o 
   2   1   1    47125.89    50812.31    661.58 o 
   3   1   1       89.15       90.60      1.57 o 
   4   1   1     1670.43     1640.59     10.39 o 
   5   1   1       28.40       23.28      1.25 o 
   6   1   1       45.55       46.26      2.32 o 
   7   1   1        2.96        8.33      2.07 o 
   8   1   1        2.90        4.38      2.22 o 
   9   1   1        1.01        1.45      2.41 o 
   0   2   1    34053.77    32737.98    334.40 o 
   1   2   1      162.46      175.05      2.31 o 
   2   2   1     3964.45     3986.02     22.52 o 
   3   2   1       79.94       70.82      1.26 o 
   4   2   1     5214.88     5087.71     27.22 o 
   5   2   1       72.68       68.57      2.35 o 
   6   2   1      248.80      242.03      5.31 o 
   7   2   1        0.39        0.89      1.50 o 
   8   2   1       27.81       26.00      4.03 o 
   9   2   1        0.26        0.21      2.21 o 
   1   3   1     2526.16     2430.95     14.02 o 
   2   3   1      775.24      752.21      6.09 o 
   3   3   1       72.18       64.17      1.73 o 
   4   3   1     5854.58     5806.48     35.99 o 
   5   3   1       63.57       68.11      2.37 o 
   6   3   1      164.42      174.57      4.45 o 
   7   3   1        8.12        8.87      1.78 o 
   8   3   1      162.14      147.11      5.11 o 
   9   3   1        0.48        4.27      2.98 o 
   0   4   1     2392.03     2387.39     18.59 o 
   1   4   1        1.44        0.71      0.36 o 
   2   4   1        9.79       12.20      0.75 o 
   3   4   1      190.44      193.36      2.54 o 
   4   4   1      461.61      465.53      5.45 o 
   5   4   1        0.58        1.57      1.11 o 
   6   4   1      332.49      318.67      5.28 o 
   7   4   1        3.42        5.58      1.76 o 
   8   4   1       66.03       68.33      3.36 o 
   9   4   1        0.06       -1.09      2.42 o 
   1   5   1     1509.98     1531.03      9.32 o 
   2   5   1       12.10       13.68      0.78 o 
   3   5   1      276.47      304.63      3.04 o 
   4   5   1       62.52       60.59      2.11 o 
   5   5   1        0.00        1.23      1.15 o 
   6   5   1      280.28      262.18      4.83 o 
   7   5   1       10.73        9.52      1.92 o 
   8   5   1        3.25        8.32      2.17 o 
   9   5   1        4.95       10.27      4.36 o 
   0   6   1      310.80      288.90      6.45 o 
   1   6   1      294.68      275.14      3.06 o 
   2   6   1      434.60      423.21      3.44 o 
   3   6   1      188.42      186.07      3.47 o 
   4   6   1       26.15       27.18      1.71 o 
   5   6   1       90.22       89.08      2.85 o 
   6   6   1       39.49       36.06      2.83 o 
   7   6   1        4.88        4.05      3.19 o 
   8   6   1       24.31       26.27      3.57 o 
   9   6   1        8.15        2.79      4.52 o 
   1   7   1       14.43       21.11      1.09 o 
   2   7   1        1.11        1.79      0.90 o 
   3   7   1      429.83      435.16      7.15 o 
   4   7   1       24.32       22.71      2.34 o 
   5   7   1        6.18        4.79      1.88 o 
   6   7   1       26.83       32.73      3.36 o 
   7   7   1        2.11        2.41      2.50 o 
   8   7   1       18.90       20.31      3.50 o 
   0   8   1      154.74      143.64      2.90 o 
   1   8   1        0.20       -0.74      0.74 o 
   2   8   1        0.18       -0.53      1.35 o 
   3   8   1        6.39        0.14      1.59 o 
   4   8   1        1.52       -1.53      1.85 o 
   5   8   1       87.07       81.39      4.19 o 
   6   8   1       12.62       15.89      3.27 o 
   7   8   1       18.69       12.08      3.19 o 
   8   8   1        0.21       -2.21      2.52 o 
   1   9   1       23.15       20.58      1.41 o 
   2   9   1       55.51       54.80      3.06 o 
   3   9   1       40.48       36.49      2.59 o 
   4   9   1      143.88      143.57      4.51 o 
   5   9   1       16.40       13.13      2.62 o 
   6   9   1        2.58        2.09      2.27 o 
   7   9   1        0.01       -0.21      2.38 o 
   0  10   1       90.26       91.59      3.80 o 
   1  10   1        8.23        2.09      1.50 o 
   2  10   1       26.61       28.19      2.42 o 
   3  10   1       35.09       39.76      2.56 o 
   4  10   1        0.24       -1.15      1.82 o 
   5  10   1        0.03        4.18      2.14 o 
   6  10   1       19.61       20.85      3.31 o 
   7  10   1        2.51        3.62      2.94 o 
   1  11   1       39.09       30.94      2.25 o 
   2  11   1        4.30        0.73      2.03 o 
   3  11   1       13.80       10.86      2.58 o 
   4  11   1        5.26        5.74      2.28 o 
   5  11   1        5.40        5.73      2.36 o 
   6  11   1        0.74        0.72      2.81 o 
   0  12   1        2.29        5.15      4.24 o 
   1  12   1        2.29        1.31      1.96 o 
   2  12   1        3.55        1.07      2.08 o 
   3  12   1        0.00        0.83      2.20 o 
   4  12   1        8.28        6.22      2.76 o 
   5  12   1        6.88        3.86      4.85 o 
   1  13   1        0.01       -3.40      3.40 o 
   2  13   1       10.28       12.46      2.84 o 
   3  13   1        3.83        3.97      2.54 o 
   4  13   1       40.21       52.93      4.50 o 
   0  14   1       55.81       75.25      8.52 o 
   1  14   1        0.37       -3.40      3.40 o 
   2  14   1        9.05        7.11      4.28 o 
   3  14   1        1.84       -0.13      4.00 o 
   1   0   2      354.17      300.49      4.23 o 
   2   0   2    28743.26    30174.04    417.44 o 
   3   0   2     3389.29     3294.53     25.34 o 
   4   0   2     2473.56     2468.32     20.48 o 
   5   0   2       77.86       67.57      3.80 o 
   6   0   2      113.18      136.37      4.56 o 
   7   0   2        8.88       14.65      3.29 o 
   8   0   2       19.16       20.61      8.69 o 
   9   0   2       12.44       10.20      3.87 o 
   1   1   2     1879.70     1869.70     14.54 o 
   2   1   2    22020.36    22616.97    193.62 o 
   3   1   2      706.38      758.98      5.39 o 
   4   1   2     1974.75     1893.52     11.65 o 
   5   1   2      104.90      122.54      2.47 o 
   6   1   2      198.12      200.74      3.92 o 
   7   1   2       47.39       53.39      3.19 o 
   8   1   2       30.27       23.91      3.49 o 
   9   1   2        0.13        2.52      2.37 o 
   0   2   2    13304.45    12860.47    157.01 o 
   1   2   2      434.18      426.56      3.40 o 
   2   2   2     8900.01     8814.23     47.50 o 
   3   2   2        0.74        2.25      0.53 o 
   4   2   2      481.62      488.87      9.26 o 
   5   2   2        1.48        2.23      1.09 o 
   6   2   2      600.94      611.02      9.16 o 
   7   2   2       18.46       21.47      2.03 o 
   8   2   2        0.21       -0.21      3.29 o 
   9   2   2        5.36        7.73      2.61 o 
   1   3   2     3776.54     3553.25     18.39 o 
   2   3   2      725.21      729.70      4.86 o 
   3   3   2      632.27      566.49      4.76 o 
   4   3   2       35.46       40.27      3.31 o 
   5   3   2       18.67       29.50      1.77 o 
   6   3   2      101.28      100.10      3.89 o 
   7   3   2        0.08       -0.14      1.54 o 
   8   3   2      115.03      115.67      4.75 o 
   9   3   2       25.15       31.01      3.45 o 
   0   4   2     1182.26     1204.47     10.41 o 
   1   4   2      134.63      149.61      1.79 o 
   2   4   2      317.14      304.22      3.11 o 
   3   4   2       45.61       38.15      1.27 o 
   4   4   2      162.64      170.61      3.69 o 
   5   4   2       15.53       13.73      1.46 o 
   6   4   2      131.47      137.54      3.86 o 
   7   4   2       24.37       24.28      2.20 o 
   8   4   2       97.19       84.75      3.56 o 
   9   4   2        2.93        5.93      2.66 o 
   1   5   2      800.90      852.11      6.32 o 
   2   5   2       34.62       33.30      1.40 o 
   3   5   2      404.15      392.85      3.54 o 
   4   5   2       12.22       21.67      2.47 o 
   5   5   2      106.12      110.10      4.47 o 
   6   5   2       50.71       59.01      3.30 o 
   7   5   2       51.67       56.88      3.00 o 
   8   5   2       71.42       60.78      3.65 o 
   9   5   2        0.00       -0.17      3.38 o 
   0   6   2      568.90      640.71      7.26 o 
   1   6   2      370.80      375.77      3.49 o 
   2   6   2      226.67      253.78      2.54 o 
   3   6   2      115.03      108.29      2.73 o 
   4   6   2        5.20        8.53      1.30 o 
   5   6   2      129.16      117.94      3.64 o 
   6   6   2        1.69        0.60      1.68 o 
   7   6   2        1.09        0.30      1.90 o 
   8   6   2       32.47       26.83      3.00 o 
   9   6   2        8.54        7.77      4.90 o 
   1   7   2     1040.26     1062.61      7.25 o 
   2   7   2      125.26      129.96      2.55 o 
   3   7   2       55.89       67.25      3.13 o 
   4   7   2      135.17      131.98      4.35 o 
   5   7   2        3.11        2.68      2.55 o 
   6   7   2        4.09        5.29      2.03 o 
   7   7   2       12.48       12.51      2.90 o 
   8   7   2        2.49        3.74      2.58 o 
   0   8   2      494.06      461.63      5.35 o 
   1   8   2      800.60      761.59      6.05 o 
   2   8   2       38.59       34.40      1.64 o 
   3   8   2       50.31       52.07      2.66 o 
   4   8   2        0.00       -1.73      1.79 o 
   5   8   2        9.74       16.23      2.69 o 
   6   8   2        4.72        5.26      2.96 o 
   7   8   2       71.23       72.57      4.09 o 
   8   8   2        0.03        3.78      2.68 o 
   1   9   2        4.21        2.78      1.07 o 
   2   9   2       27.07       26.61      2.77 o 
   3   9   2       50.26       52.24      3.08 o 
   4   9   2       10.41        8.24      2.13 o 
   5   9   2        5.40        4.97      2.13 o 
   6   9   2       13.71       12.00      2.67 o 
   7   9   2        0.09        1.90      2.43 o 
   0  10   2       11.94       11.51      2.51 o 
   1  10   2      213.84      215.21      3.98 o 
   2  10   2       27.74       26.76      2.44 o 
   3  10   2       27.54       25.95      2.91 o 
   4  10   2       17.35       21.58      2.57 o 
   5  10   2       74.21       70.64      3.81 o 
   6  10   2       33.71       34.68      3.38 o 
   7  10   2        0.04       -0.88      3.25 o 
   1  11   2       14.07       10.57      1.76 o 
   2  11   2        0.02       -0.29      2.07 o 
   3  11   2       15.31       18.94      2.53 o 
   4  11   2       55.40       67.63      3.89 o 
   5  11   2       28.64       36.72      4.11 o 
   6  11   2       13.23       18.39      3.85 o 
   0  12   2        1.68        1.73      2.68 o 
   1  12   2       23.62       17.92      2.26 o 
   2  12   2        2.58        3.58      2.18 o 
   3  12   2       18.11       28.91      3.33 o 
   4  12   2        0.73       -1.05      2.37 o 
   5  12   2        8.93       10.69      4.31 o 
   1  13   2       12.40       20.83     11.48 o 
   2  13   2       19.86       27.40      3.93 o 
   3  13   2        2.51       -0.33      2.65 o 
   4  13   2        1.13        0.76      2.72 o 
   0  14   2       25.38       33.22      6.92 o 
   1  14   2        2.83        3.03      3.93 o 
   2  14   2        0.30        5.42      4.26 o 
   3  14   2        1.20        4.30      4.45 o 
   1   1   3     1028.89      964.63      7.07 o 
   2   1   3     5412.32     5438.19     26.00 o 
   3   1   3      549.65      531.83      4.21 o 
   4   1   3     1040.37     1037.76      8.65 o 
   5   1   3       69.66       78.42      1.97 o 
   6   1   3       28.27       25.08      1.85 o 
   7   1   3        2.66        1.76      1.84 o 
   8   1   3       61.31       56.11      4.39 o 
   9   1   3        0.00        1.48      2.30 o 
   0   2   3        0.05        1.82      0.50 o 
   1   2   3      672.02      734.10      4.91 o 
   2   2   3       11.65        9.00      0.78 o 
   3   2   3       30.74       29.06      0.91 o 
   4   2   3       61.37       72.82      2.49 o 
   5   2   3       75.51       84.19      2.55 o 
   6   2   3       56.66       61.74      2.61 o 
   7   2   3       25.13       22.60      2.08 o 
   8   2   3        4.83        3.63      2.26 o 
   9   2   3        9.59        5.44      2.52 o 
   1   3   3        4.83        3.79      0.37 o 
   2   3   3     1760.68     1695.31     15.50 o 
   3   3   3        3.55        3.51      1.12 o 
   4   3   3      613.33      561.79      5.24 o 
   5   3   3       20.46       21.13      1.60 o 
   6   3   3        0.32       -0.07      1.44 o 
   7   3   3       18.44       14.87      1.95 o 
   8   3   3       20.92       24.52      2.97 o 
   9   3   3        0.32        4.13      2.54 o 
   0   4   3      909.39      863.06      9.62 o 
   1   4   3       58.54       57.58      1.54 o 
   2   4   3       31.39       28.88      0.83 o 
   3   4   3      945.64      952.46      6.44 o 
   4   4   3        1.48        3.22      1.05 o 
   5   4   3        3.29        5.41      1.26 o 
   6   4   3      380.83      372.57      5.71 o 
   7   4   3        7.72        7.68      1.77 o 
   8   4   3       56.93       60.94      3.16 o 
   9   4   3        0.10        0.79      2.44 o 
   1   5   3     2222.87     2180.03     12.63 o 
   2   5   3     2596.38     2592.20     14.45 o 
   3   5   3       14.09       19.42      1.28 o 
   4   5   3      442.44      441.13      5.37 o 
   5   5   3       33.14       35.53      1.97 o 
   6   5   3       75.79       79.22      2.95 o 
   7   5   3       19.97       25.01      2.25 o 
   8   5   3       41.49       39.48      3.23 o 
   9   5   3       16.67       20.90      6.79 o 
   0   6   3      209.35      211.32      3.75 o 
   1   6   3       63.63       51.62      1.45 o 
   2   6   3       14.34        6.44      0.63 o 
   3   6   3      475.46      413.14      5.43 o 
   4   6   3      401.95      403.78      5.25 o 
   5   6   3      174.43      169.59      3.71 o 
   6   6   3       62.26       65.34      3.21 o 
   7   6   3        3.17        3.57      2.05 o 
   8   6   3        2.41        2.69      2.69 o 
   9   6   3        4.05        1.90      4.55 o 
   1   7   3       65.69       72.64      2.27 o 
   2   7   3      395.46      404.20      3.73 o 
   3   7   3      232.85      221.32      3.80 o 
   4   7   3        9.19        4.88      1.86 o 
   5   7   3      304.72      306.12      5.85 o 
   6   7   3      141.14      138.63      4.44 o 
   7   7   3       14.97        8.74      2.47 o 
   8   7   3        3.13        3.08      2.87 o 
   0   8   3      397.72      372.91      5.15 o 
   1   8   3       29.67       22.66      1.25 o 
   2   8   3       20.59       31.22      1.72 o 
   3   8   3      130.87      117.17      4.85 o 
   4   8   3        0.00       -0.05      1.76 o 
   5   8   3        1.21        4.26      2.10 o 
   6   8   3        4.03        4.49      2.19 o 
   7   8   3       16.59       18.93      2.99 o 
   8   8   3        0.08        0.46      2.80 o 
   1   9   3      353.77      353.30      5.13 o 
   2   9   3      221.15      216.49      4.17 o 
   3   9   3      502.39      503.73      7.58 o 
   4   9   3       82.22       68.87      3.42 o 
   5   9   3        3.27        4.15      2.00 o 
   6   9   3        0.14        2.61      2.22 o 
   7   9   3        1.25       -2.31      2.31 o 
   0  10   3      932.16      919.02     10.79 o 
   1  10   3       19.22       21.54      1.83 o 
   2  10   3       48.62       53.60      2.99 o 
   3  10   3        1.89        4.28      2.19 o 
   4  10   3       88.64       80.02      3.77 o 
   5  10   3        0.66        1.70      2.09 o 
   6  10   3        0.36        0.74      2.32 o 
   7  10   3        2.17        6.64      3.68 o 
   1  11   3       13.11       10.37      1.79 o 
   2  11   3       58.22       58.73      3.23 o 
   3  11   3      153.41      164.64      5.89 o 
   4  11   3        9.18       14.21      2.78 o 
   5  11   3       23.31       25.37      3.48 o 
   6  11   3        0.87       -3.17      3.63 o 
   0  12   3        0.01        0.45      2.60 o 
   1  12   3        0.16        0.71      1.96 o 
   2  12   3       31.00       27.86      3.08 o 
   3  12   3       31.23       27.43      3.29 o 
   4  12   3        9.97        8.96      2.77 o 
   5  12   3        7.52        3.95      4.03 o 
   1  13   3        0.00        1.89      3.32 o 
   2  13   3        6.81        4.04      2.41 o 
   3  13   3        4.94        4.96      2.59 o 
   4  13   3        3.32        1.30      3.24 o 
   0  14   3       14.20       12.14      5.68 o 
   1  14   3        7.91       12.66      4.32 o 
   2  14   3        0.24        1.60      4.11 o 
   3  14   3        0.16       -1.67      3.78 o 
   0   0   4      103.20       83.74      2.47 o 
   1   0   4     3378.06     3357.23     27.77 o 
   2   0   4     3317.08     3305.69     24.70 o 
   3   0   4      109.03       95.63      2.38 o 
   4   0   4      153.10      177.55      3.62 o 
   5   0   4        0.02       -0.10      1.12 o 
   6   0   4      135.99      134.01      5.95 o 
   7   0   4        2.06        3.53      2.71 o 
   8   0   4        3.58       -1.20      2.86 o 
   9   0   4        9.91        9.51      3.96 o 
   1   1   4    24553.66    24351.94    332.23 o 
   2   1   4    14339.08    14248.65     66.23 o 
   3   1   4     2451.93     2430.43     13.72 o 
   4   1   4     1896.10     1835.47     11.39 o 
   5   1   4        2.90        1.70      1.07 o 
   6   1   4        2.00       -0.06      1.23 o 
   7   1   4       76.69       72.02      3.56 o 
   8   1   4        0.76        2.47      2.02 o 
   9   1   4        0.09        1.79      2.36 o 
   0   2   4     3793.07     3526.20     25.30 o 
   1   2   4      594.97      573.21      5.63 o 
   2   2   4      149.80      141.56      1.51 o 
   3   2   4      337.33      370.40      3.25 o 
   4   2   4      384.18      356.66      3.21 o 
   5   2   4      541.49      534.16      6.80 o 
   6   2   4      376.42      357.18      6.88 o 
   7   2   4       45.35       36.64      2.31 o 
   8   2   4        2.30        4.36      2.29 o 
   9   2   4        7.01        3.28      2.51 o 
   1   3   4      995.80      925.72      6.18 o 
   2   3   4      652.60      639.75      3.94 o 
   3   3   4      190.92      184.72      2.56 o 
   4   3   4      453.53      456.45      4.63 o 
   5   3   4       60.77       64.03      2.30 o 
   6   3   4        1.66        0.30      1.61 o 
   7   3   4       37.59       42.11      2.51 o 
   8   3   4      119.55      123.92      4.75 o 
   9   3   4       24.14       24.87      3.31 o 
   0   4   4     5898.43     5877.37     49.50 o 
   1   4   4      160.75      191.83      2.06 o 
   2   4   4       14.95       20.00      0.67 o 
   3   4   4        5.00        6.40      0.67 o 
   4   4   4      790.89      826.93      7.81 o 
   5   4   4        3.15        1.93      1.34 o 
   6   4   4       68.09       71.13      3.43 o 
   7   4   4       64.83       66.09      3.00 o 
   8   4   4        0.08       -1.09      1.78 o 
   9   4   4        0.08        2.24      3.06 o 
   1   5   4      538.68      599.16      4.13 o 
   2   5   4     1586.06     1765.19      9.92 o 
   3   5   4      114.71      122.09      2.19 o 
   4   5   4       19.53       25.11      1.54 o 
   5   5   4        2.15        0.95      1.13 o 
   6   5   4       99.98      105.82      3.27 o 
   7   5   4       37.59       37.54      2.95 o 
   8   5   4        0.59        0.62      2.44 o 
   9   5   4       21.68       22.62      3.97 o 
   0   6   4      415.93      371.94      5.15 o 
   1   6   4      724.06      782.10      5.99 o 
   2   6   4       77.72       78.43      1.57 o 
   3   6   4       95.28       94.89      2.46 o 
   4   6   4        9.06       11.42      1.36 o 
   5   6   4       11.14       15.81      1.96 o 
   6   6   4       82.02       88.58      3.29 o 
   7   6   4      102.01      105.53      3.80 o 
   8   6   4       50.51       51.04      4.03 o 
   9   6   4        0.86        1.69      2.82 o 
   1   7   4      419.76      511.86      4.57 o 
   2   7   4      306.40      322.68      3.29 o 
   3   7   4      275.51      268.14      4.22 o 
   4   7   4      158.73      144.02      4.06 o 
   5   7   4        7.16        5.94      1.76 o 
   6   7   4       25.03       27.67      2.40 o 
   7   7   4       59.96       56.01      3.16 o 
   8   7   4       41.31       36.82      3.93 o 
   0   8   4     1295.66     1348.24     13.66 o 
   1   8   4      630.73      618.70      5.31 o 
   2   8   4       99.38      100.62      4.06 o 
   3   8   4      388.36      389.81      6.35 o 
   4   8   4      688.80      676.78     10.04 o 
   5   8   4      435.94      442.23      8.87 o 
   6   8   4      128.63      133.45      4.84 o 
   7   8   4        4.41        9.38      2.62 o 
   8   8   4        5.02        5.99      3.65 o 
   1   9   4       88.78       76.29      2.65 o 
   2   9   4      909.73      882.61     12.33 o 
   3   9   4        9.80       15.47      2.14 o 
   4   9   4       23.39       16.94      2.32 o 
   5   9   4        0.21       -0.23      1.86 o 
   6   9   4       22.85       21.47      2.94 o 
   7   9   4        0.07        3.04      2.52 o 
   0  10   4       22.83       28.42      2.30 o 
   1  10   4      930.33      916.98     10.99 o 
   2  10   4        9.22        2.95      2.21 o 
   3  10   4      115.70      106.06      4.61 o 
   4  10   4        0.98        3.09      2.25 o 
   5  10   4        0.52        1.59      2.13 o 
   6  10   4        2.48        2.74      2.45 o 
   7  10   4       17.55       17.55      6.42 o 
   1  11   4      258.28      275.44      5.71 o 
   2  11   4      167.98      174.30      4.89 o 
   3  11   4       43.19       61.22      4.45 o 
   4  11   4       13.84       21.30      3.54 o 
   5  11   4       31.43       37.82      3.81 o 
   6  11   4        6.05        2.57      3.87 o 
   0  12   4      104.54       77.50      5.40 o 
   1  12   4       59.56       58.39      3.56 o 
   2  12   4        2.07        3.24      2.13 o 
   3  12   4       33.05       37.62      3.59 o 
   4  12   4       33.57       32.65      4.01 o 
   5  12   4       29.46       21.51      4.02 o 
   1  13   4        1.53        1.34      3.29 o 
   2  13   4        1.35        4.10      2.45 o 
   3  13   4        0.01        3.77      2.57 o 
   4  13   4       14.19        2.80      4.45 o 
   0  14   4       14.80       20.79      6.30 o 
   1  14   4        0.83        0.15      5.74 o 
   2  14   4        0.06        5.91      4.05 o 
   1   1   5        7.86        8.95      0.70 o 
   2   1   5     3983.06     3850.51     18.89 o 
   3   1   5        9.54       20.05      1.17 o 
   4   1   5      701.03      726.56      5.76 o 
   5   1   5       90.83       76.15      2.37 o 
   6   1   5        0.13        0.13      1.22 o 
   7   1   5       23.56       21.16      2.47 o 
   8   1   5       38.44       40.52      3.31 o 
   9   1   5        0.28       -1.67      3.86 o 
   0   2   5     3267.68     2970.19     21.63 o 
   1   2   5        0.84        4.19      0.46 o 
   2   2   5      298.07      280.02      2.33 o 
   3   2   5       53.54       52.10      1.14 o 
   4   2   5      767.15      730.11      5.70 o 
   5   2   5      285.49      309.32      4.60 o 
   6   2   5      104.17       95.58      2.95 o 
   7   2   5        1.38        0.59      1.45 o 
   8   2   5       18.80       21.91      2.80 o 
   9   2   5       12.23        7.88      2.72 o 
   1   3   5       57.06       60.89      1.15 o 
   2   3   5      258.98      275.80      2.24 o 
   3   3   5      145.22      135.11      1.69 o 
   4   3   5       23.42       31.06      1.67 o 
   5   3   5       23.74       32.77      1.82 o 
   6   3   5       81.63       79.03      3.32 o 
   7   3   5       15.57       14.82      1.96 o 
   8   3   5        0.14        2.12      2.21 o 
   9   3   5        0.20        0.05      2.45 o 
   0   4   5       14.91       14.71      1.26 o 
   1   4   5        5.79        2.87      0.53 o 
   2   4   5      727.64      779.11      5.05 o 
   3   4   5      258.57      287.45      3.04 o 
   4   4   5       57.17       71.04      2.25 o 
   5   4   5       73.08       79.85      2.57 o 
   6   4   5       35.25       33.34      1.96 o 
   7   4   5       32.54       38.11      2.50 o 
   8   4   5       24.26       26.08      2.81 o 
   9   4   5        4.13        6.32      3.08 o 
   1   5   5      296.42      350.03      3.10 o 
   2   5   5      521.95      561.47      4.22 o 
   3   5   5      137.95      164.20      2.12 o 
   4   5   5       37.96       33.57      1.59 o 
   5   5   5      117.85      118.37      2.83 o 
   6   5   5        8.67       11.95      1.60 o 
   7   5   5        0.18        3.17      1.73 o 
   8   5   5       73.89       75.91      3.90 o 
   9   5   5       13.31       15.85      4.57 o 
   0   6   5     8745.52     9360.15     80.81 o 
   1   6   5      271.75      286.39      2.99 o 
   2   6   5      643.97      670.18      5.01 o 
   3   6   5       71.03       70.42      2.20 o 
   4   6   5      439.63      443.02      5.88 o 
   5   6   5      216.69      205.60      4.32 o 
   6   6   5      203.51      203.89      4.62 o 
   7   6   5        7.78       11.90      2.10 o 
   8   6   5       15.89       18.50      2.87 o 
   9   6   5        2.05        7.60      3.50 o 
   1   7   5       26.90       40.75      1.24 o 
   2   7   5      756.21      712.20      5.89 o 
   3   7   5      774.29      745.27      7.64 o 
   4   7   5      193.15      193.62      4.60 o 
   5   7   5       78.57       89.66      3.30 o 
   6   7   5       64.76       57.75      2.95 o 
   7   7   5        7.31        6.26      2.87 o 
   8   7   5        9.30        9.71      3.16 o 
   0   8   5       53.41       59.85      3.17 o 
   1   8   5      278.36      272.39      3.64 o 
   2   8   5      306.85      294.33      4.57 o 
   3   8   5      374.77      358.89      6.14 o 
   4   8   5      156.57      169.10      5.47 o 
   5   8   5        4.26        8.43      2.25 o 
   6   8   5       31.25       35.31      4.09 o 
   7   8   5        0.08        2.60      2.45 o 
   8   8   5        2.85        4.84      6.02 o 
   1   9   5      341.78      336.52      5.10 o 
   2   9   5      179.31      198.00      4.58 o 
   3   9   5      296.27      318.30      6.03 o 
   4   9   5       63.70       76.51      3.57 o 
   5   9   5       32.42       30.83      2.88 o 
   6   9   5       92.76       82.38      4.20 o 
   7   9   5        0.04       -0.93      2.33 o 
   0  10   5      785.99      783.69      9.28 o 
   1  10   5        4.94        7.38      1.67 o 
   2  10   5       14.46       16.32      2.33 o 
   3  10   5       48.05       49.40      3.41 o 
   4  10   5      233.54      219.01      6.78 o 
   5  10   5        5.17        4.99      2.42 o 
   6  10   5        1.11        0.27      2.32 o 
   7  10   5        5.88       10.86      3.76 o 
   1  11   5      123.13      124.49      3.68 o 
   2  11   5      329.74      320.49      7.28 o 
   3  11   5      183.61      193.32      6.00 o 
   4  11   5       16.44       15.68      2.86 o 
   5  11   5        3.90        2.14      2.49 o 
   6  11   5        1.42        0.07      3.78 o 
   0  12   5       35.91       37.14      5.45 o 
   1  12   5        0.95        4.88      2.10 o 
   2  12   5       32.68       42.26      3.54 o 
   3  12   5       90.85      106.39      5.82 o 
   4  12   5        1.99        3.02      2.43 o 
   5  12   5        0.03        2.00      3.91 o 
   1  13   5       10.08       12.36      3.84 o 
   2  13   5       12.21       10.75      2.79 o 
   3  13   5       19.82       21.34      3.24 o 
   4  13   5       11.84       14.91      4.84 o 
   0  14   5        1.77       -0.95      4.77 o 
   1  14   5       10.33       14.37      4.42 o 
   2  14   5       12.98       19.94      5.04 o 
   0   0   6        0.22       -0.21      0.45 o 
   1   0   6     2756.99     2525.23     21.88 o 
   2   0   6    13217.77    12951.55     80.17 o 
   3   0   6     7602.37     7592.07     48.42 o 
   4   0   6     3373.49     3240.82     22.64 o 
   5   0   6     1133.22     1172.21     12.14 o 
   6   0   6       83.55       72.62      3.76 o 
   7   0   6       12.10       15.77      3.45 o 
   8   0   6       37.91       45.04      4.89 o 
   9   0   6       26.30       24.14      4.55 o 
   1   1   6     5545.76     5373.34     25.41 o 
   2   1   6     2914.44     2925.62     15.59 o 
   3   1   6        0.39       -0.42      0.42 o 
   4   1   6      677.01      665.27      4.73 o 
   5   1   6       10.48       14.00      0.96 o 
   6   1   6      209.30      190.79      3.87 o 
   7   1   6       45.20       44.69      3.07 o 
   8   1   6       13.41       13.96      2.62 o 
   9   1   6        0.07       -1.87      2.36 o 
   0   2   6     3286.58     3219.82     27.45 o 
   1   2   6       38.74       50.20      0.83 o 
   2   2   6      196.43      192.92      1.90 o 
   3   2   6        0.01        2.65      0.50 o 
   4   2   6      678.31      652.84      4.98 o 
   5   2   6        5.32        9.12      1.18 o 
   6   2   6        8.31        4.10      1.92 o 
   7   2   6       22.18       23.72      2.11 o 
   8   2   6       22.95       22.43      2.95 o 
   9   2   6        1.08        2.21      2.49 o 
   1   3   6     2033.03     2037.55     11.36 o 
   2   3   6     1353.47     1295.60      6.99 o 
   3   3   6       63.48       56.29      1.19 o 
   4   3   6     1067.37     1064.80      7.69 o 
   5   3   6        4.61        2.87      1.02 o 
   6   3   6        0.03        0.41      1.84 o 
   7   3   6       40.07       37.58      2.41 o 
   8   3   6        0.23       -2.04      2.04 o 
   9   3   6       16.72       19.04      3.09 o 
   0   4   6      497.63      539.34      5.31 o 
   1   4   6      445.44      439.59      3.63 o 
   2   4   6      111.05      125.24      1.67 o 
   3   4   6        4.37        7.37      0.59 o 
   4   4   6      224.24      242.12      4.41 o 
   5   4   6      163.59      154.81      3.74 o 
   6   4   6       64.91       63.98      2.44 o 
   7   4   6        0.49       -0.18      1.49 o 
   8   4   6        7.81        8.51      2.49 o 
   9   4   6        3.31        3.86      3.13 o 
   1   5   6      191.25      207.38      2.41 o 
   2   5   6      397.62      442.26      3.95 o 
   3   5   6       24.35       31.74      1.11 o 
   4   5   6       38.93       40.06      1.68 o 
   5   5   6        0.16        0.66      1.08 o 
   6   5   6       43.95       46.52      2.52 o 
   7   5   6       30.04       29.42      2.45 o 
   8   5   6        4.40        2.60      2.18 o 
   9   5   6       13.68       14.11      3.99 o 
   0   6   6      183.56      191.35      4.39 o 
   1   6   6     1199.22     1269.92      7.94 o 
   2   6   6       79.66       98.52      1.76 o 
   3   6   6      143.55      157.84      3.10 o 
   4   6   6      199.49      202.16      3.97 o 
   5   6   6       11.21       14.36      1.81 o 
   6   6   6       22.97       26.70      2.29 o 
   7   6   6       70.98       75.43      3.38 o 
   8   6   6       22.72       23.32      2.94 o 
   1   7   6        6.86        7.81      0.80 o 
   2   7   6      378.29      416.58      4.23 o 
   3   7   6      211.91      219.03      3.91 o 
   4   7   6      324.26      324.36      5.90 o 
   5   7   6       12.91       18.94      2.06 o 
   6   7   6        6.63       11.14      2.06 o 
   7   7   6        6.98        1.70      1.95 o 
   8   7   6       10.82        7.26      2.55 o 
   0   8   6      419.93      427.98      9.17 o 
   1   8   6      343.18      335.09      4.01 o 
   2   8   6      285.08      257.03      4.29 o 
   3   8   6      133.31      135.92      3.36 o 
   4   8   6      283.40      283.66      5.83 o 
   5   8   6       97.49       85.34      4.04 o 
   6   8   6        6.78        6.40      2.29 o 
   7   8   6       18.58       15.57      2.83 o 
   8   8   6       19.35       17.80      5.07 o 
   1   9   6      968.61      973.98      8.66 o 
   2   9   6      875.22      844.47      9.79 o 
   3   9   6       14.49       18.59      4.17 o 
   4   9   6        2.21        1.85      1.88 o 
   5   9   6        0.01        2.76      1.97 o 
   6   9   6        4.10        4.07      2.35 o 
   7   9   6       13.82       15.27      2.89 o 
   0  10   6      388.82      376.38      6.17 o 
   1  10   6      409.94      414.95      5.97 o 
   2  10   6        0.00       -0.68      1.54 o 
   3  10   6       34.79       39.68      3.20 o 
   4  10   6        7.49        7.14      2.36 o 
   5  10   6        0.76       -0.71      2.36 o 
   6  10   6        0.01       -2.32      2.32 o 
   7  10   6        9.65       15.43      4.92 o 
   1  11   6       24.23       19.56      2.12 o 
   2  11   6      202.07      209.22      6.02 o 
   3  11   6        4.34        5.00      3.17 o 
   4  11   6       36.49       37.96      3.50 o 
   5  11   6       55.17       53.06      4.13 o 
   6  11   6        1.00       -1.95      3.72 o 
   0  12   6      224.61      249.81      8.76 o 
   1  12   6       21.30       23.24      2.68 o 
   2  12   6        0.72        1.18      2.07 o 
   3  12   6       42.29       38.48      3.55 o 
   4  12   6       28.33       24.97      3.37 o 
   5  12   6       34.44       34.32      5.59 o 
   1  13   6        6.36        9.88      3.73 o 
   2  13   6        5.79        4.59      2.63 o 
   3  13   6        1.63        1.32      2.54 o 
   4  13   6       69.98       86.16      7.38 o 
   0  14   6       27.02       42.77      7.33 o 
   1  14   6        0.72        1.53      3.90 o 
   2  14   6       22.74       22.67      5.19 o 
   1   1   7      122.87      111.59      1.36 o 
   2   1   7       13.98       17.72      0.63 o 
   3   1   7       30.11       39.31      1.08 o 
   4   1   7     1900.39     1856.34     10.08 o 
   5   1   7       52.94       60.53      1.55 o 
   6   1   7        0.18        0.36      1.25 o 
   7   1   7       28.04       27.80      3.60 o 
   8   1   7        0.01       -1.96      2.85 o 
   9   1   7        0.01        3.44      2.54 o 
   0   2   7      999.67     1064.17     10.46 o 
   1   2   7       16.53       15.48      0.56 o 
   2   2   7      103.15       99.81      1.37 o 
   3   2   7       52.49       47.59      1.16 o 
   4   2   7        0.82       -0.27      0.63 o 
   5   2   7      158.94      164.72      3.03 o 
   6   2   7       35.13       34.95      2.13 o 
   7   2   7        7.30        7.01      1.86 o 
   8   2   7        4.77        3.44      2.28 o 
   9   2   7       10.70        7.17      2.68 o 
   1   3   7      316.30      309.40      2.90 o 
   2   3   7       53.61       52.24      1.11 o 
   3   3   7      114.03      119.52      1.72 o 
   4   3   7      136.01      137.75      2.37 o 
   5   3   7       71.57       73.54      2.22 o 
   6   3   7       51.17       46.27      2.08 o 
   7   3   7        2.70        0.81      1.46 o 
   8   3   7        2.21       -1.11      2.03 o 
   9   3   7        1.00       -1.15      3.37 o 
   0   4   7      359.75      424.62      5.10 o 
   1   4   7      523.10      540.90      4.22 o 
   2   4   7      427.23      427.23      3.71 o 
   3   4   7      325.01      345.09      3.17 o 
   4   4   7       44.50       47.18      1.77 o 
   5   4   7       18.38       20.31      1.51 o 
   6   4   7        0.96       -0.15      1.54 o 
   7   4   7       12.05       13.32      2.85 o 
   8   4   7        5.33        5.31      2.41 o 
   9   4   7        0.01        0.17      2.93 o 
   1   5   7      207.14      245.37      2.77 o 
   2   5   7        8.29        6.50      0.71 o 
   3   5   7      775.93      777.53      5.59 o 
   4   5   7      143.48      153.77      2.90 o 
   5   5   7       46.57       40.30      2.15 o 
   6   5   7       12.15       16.67      1.95 o 
   7   5   7       15.47       13.02      2.58 o 
   8   5   7       18.71       18.45      2.70 o 
   9   5   7        2.46        0.98      6.21 o 
   0   6   7      172.60      165.07      3.13 o 
   1   6   7       32.52       30.27      1.11 o 
   2   6   7      390.07      404.58      4.00 o 
   3   6   7       59.37       61.69      2.17 o 
   4   6   7       32.04       30.76      1.92 o 
   5   6   7      164.40      169.39      5.02 o 
   6   6   7        0.63        1.94      1.67 o 
   7   6   7       16.73       17.40      2.28 o 
   8   6   7       33.84       29.81      3.08 o 
   1   7   7      174.98      159.56      2.35 o 
   2   7   7      111.17      117.78      2.70 o 
   3   7   7      277.79      304.10      4.62 o 
   4   7   7        0.22        0.66      1.53 o 
   5   7   7      135.82      140.63      3.87 o 
   6   7   7      199.22      222.42      4.99 o 
   7   7   7       36.78       35.41      2.76 o 
   8   7   7        2.52        2.00      2.40 o 
   0   8   7      678.43      607.81      9.58 o 
   1   8   7        3.92        4.81      1.14 o 
   2   8   7      111.08      122.78      3.47 o 
   3   8   7       53.51       44.04      2.19 o 
   4   8   7        0.18       -0.69      1.69 o 
   5   8   7       19.63       19.34      2.58 o 
   6   8   7       74.84       63.99      3.63 o 
   7   8   7        7.41        8.44      3.06 o 
   8   8   7        0.86       -3.12      4.26 o 
   1   9   7      136.79      150.72      2.97 o 
   2   9   7        0.37        0.13      1.47 o 
   3   9   7      104.66      113.67      4.51 o 
   4   9   7       36.91       30.57      3.09 o 
   5   9   7        3.07        0.82      2.00 o 
   6   9   7       22.82       19.99      2.89 o 
   7   9   7        0.32       -0.13      2.39 o 
   0  10   7      798.95      779.46     11.12 o 
   1  10   7       34.43       32.97      2.43 o 
   2  10   7       18.12       16.59      2.10 o 
   3  10   7        0.16       -1.78      2.03 o 
   4  10   7      112.84      103.91      4.77 o 
   5  10   7        0.70       -0.14      2.19 o 
   6  10   7        7.74        6.81      2.92 o 
   7  10   7        1.51        0.49      3.84 o 
   1  11   7       36.04       36.72      2.57 o 
   2  11   7       88.45       97.16      3.77 o 
   3  11   7       12.72       16.75      2.74 o 
   4  11   7        7.06        6.94      2.53 o 
   5  11   7        9.35        9.09      2.73 o 
   6  11   7        4.00       -0.67      3.80 o 
   0  12   7       15.74       22.03      3.90 o 
   1  12   7        3.72        6.57      2.15 o 
   2  12   7       85.81       88.96      4.39 o 
   3  12   7        9.32        5.76      2.79 o 
   4  12   7        3.43        4.47      2.71 o 
   5  12   7        0.00        4.17      4.31 o 
   1  13   7        3.29        0.98      2.63 o 
   2  13   7        1.55       -0.61      2.26 o 
   3  13   7       14.09       14.50      3.11 o 
   4  13   7       15.49       16.59      6.92 o 
   0  14   7       22.58       44.66      7.12 o 
   1  14   7        2.09       -0.57      3.66 o 
   2  14   7        3.24        6.37      4.73 o 
   0   0   8     1718.70     1577.66     25.58 o 
   1   0   8      947.43      885.03      6.75 o 
   2   0   8        4.60        1.97      0.58 o 
   3   0   8     4379.64     4379.27     29.50 o 
   4   0   8     3405.04     3233.32     20.45 o 
   5   0   8      169.87      159.20      3.34 o 
   6   0   8      698.38      611.32     10.19 o 
   7   0   8        4.64        5.73      2.87 o 
   8   0   8        5.94        4.84      6.48 o 
   9   0   8       54.73       50.88      5.48 o 
   1   1   8     1991.25     1955.45     10.74 o 
   2   1   8      740.35      729.73      4.43 o 
   3   1   8       70.81       79.74      1.39 o 
   4   1   8      305.25      292.41      3.15 o 
   5   1   8      526.49      533.70      4.41 o 
   6   1   8       54.45       56.62      2.42 o 
   7   1   8       53.78       51.19      3.27 o 
   8   1   8        1.87        2.27      2.22 o 
   9   1   8        0.23       -2.31      2.31 o 
   0   2   8    15280.09    14048.00    112.98 o 
   1   2   8       25.91       31.23      0.78 o 
   2   2   8       38.30       44.59      0.93 o 
   3   2   8      398.79      361.39      3.46 o 
   4   2   8       40.70       53.04      1.76 o 
   5   2   8        0.30        2.70      0.88 o 
   6   2   8        3.39        1.90      1.49 o 
   7   2   8       19.36       16.03      2.14 o 
   8   2   8        5.51        5.67      2.95 o 
   9   2   8        0.00        0.82      2.31 o 
   1   3   8      468.13      443.26      3.33 o 
   2   3   8     3078.38     3130.66     16.05 o 
   3   3   8     1031.21     1074.76      6.81 o 
   4   3   8      287.42      297.17      3.48 o 
   5   3   8       85.06       88.65      2.41 o 
   6   3   8       19.09       17.41      1.63 o 
   7   3   8        0.77        0.53      1.52 o 
   8   3   8        4.06        6.18      2.69 o 
   9   3   8        1.01       -0.95      2.77 o 
   0   4   8     2689.54     2816.68     22.30 o 
   1   4   8      380.66      415.23      3.58 o 
   2   4   8      107.37      121.58      1.85 o 
   3   4   8      106.13      104.81      1.67 o 
   4   4   8      410.22      423.14      4.78 o 
   5   4   8       60.15       53.49      2.03 o 
   6   4   8       13.41       15.91      1.61 o 
   7   4   8       17.16       13.70      2.24 o 
   8   4   8        8.27        5.91      3.08 o 
   9   4   8        3.54        2.58      3.01 o 
   1   5   8       39.48       36.52      1.21 o 
   2   5   8       74.65       91.65      2.70 o 
   3   5   8      893.19      893.23      7.26 o 
   4   5   8      107.43      122.40      3.03 o 
   5   5   8        0.20       -0.97      1.17 o 
   6   5   8        1.05       -1.32      1.32 o 
   7   5   8       14.33       13.42      2.25 o 
   8   5   8        1.50       -0.40      2.00 o 
   9   5   8        0.13        0.15      3.07 o 
   0   6   8      350.97      378.66      5.44 o 
   1   6   8       63.05       71.80      1.55 o 
   2   6   8      227.94      235.24      2.97 o 
   3   6   8      130.08      125.37      3.07 o 
   4   6   8        5.73        2.79      1.29 o 
   5   6   8      336.39      339.77      5.53 o 
   6   6   8       36.06       30.48      2.39 o 
   7   6   8       33.23       37.71      3.58 o 
   8   6   8        1.01       -0.24      2.14 o 
   1   7   8        5.21        5.75      0.85 o 
   2   7   8      115.08      110.40      2.43 o 
   3   7   8        2.37        1.84      1.15 o 
   4   7   8        2.51        1.55      1.60 o 
   5   7   8      278.09      292.01      6.05 o 
   6   7   8        8.85       10.83      2.04 o 
   7   7   8        8.27        4.95      2.08 o 
   8   7   8       33.27       38.41      3.43 o 
   0   8   8       42.18       50.93      2.20 o 
   1   8   8       72.62       78.04      2.05 o 
   2   8   8       70.84       62.29      2.70 o 
   3   8   8        6.21        4.28      1.40 o 
   4   8   8       37.75       34.95      2.62 o 
   5   8   8        1.28        2.27      1.96 o 
   6   8   8       11.15        8.25      2.91 o 
   7   8   8       37.25       38.33      2.97 o 
   8   8   8       14.25        9.55      4.86 o 
   1   9   8      280.41      252.05      3.96 o 
   2   9   8       25.17       20.92      2.08 o 
   3   9   8      151.49      152.11      5.02 o 
   4   9   8      252.60      249.38      8.34 o 
   5   9   8        0.34       -1.02      2.08 o 
   6   9   8       46.72       46.33      3.77 o 
   7   9   8       10.88        9.73      2.78 o 
   0  10   8       26.32       25.27      2.14 o 
   1  10   8        1.99       -0.45      1.51 o 
   2  10   8      130.93      121.41      3.93 o 
   3  10   8        4.26        2.77      2.03 o 
   4  10   8        8.81       11.08      2.58 o 
   5  10   8        0.73       -0.21      2.15 o 
   6  10   8        2.70        3.82      3.13 o 
   7  10   8        2.56       -0.39      3.95 o 
   1  11   8        8.50        5.24      1.75 o 
   2  11   8       60.11       49.27      3.14 o 
   3  11   8       10.05       11.55      2.59 o 
   4  11   8       58.04       65.23      4.16 o 
   5  11   8        1.17       -1.53      2.36 o 
   6  11   8        1.75        6.08      4.21 o 
   0  12   8      141.85      128.27      6.64 o 
   1  12   8        0.93        2.42      1.72 o 
   2  12   8        0.22        0.25      2.05 o 
   3  12   8        0.73       -1.65      2.10 o 
   4  12   8        5.11        4.66      3.24 o 
   5  12   8        0.14        1.49      4.07 o 
   1  13   8       12.95       17.73      3.26 o 
   2  13   8        4.92        4.59      2.48 o 
   3  13   8        4.36        2.30      3.04 o 
   4  13   8       61.59       76.12      9.88 o 
   0  14   8       11.12        9.71      5.72 o 
   1  14   8        8.49        6.68      4.18 o 
   2  14   8       10.82       14.03      4.96 o 
   1   1   9     1389.33     1338.33      7.83 o 
   2   1   9        0.32        0.28      0.36 o 
   3   1   9        8.12        9.12      0.68 o 
   4   1   9      592.52      593.67      4.50 o 
   5   1   9      105.26      103.81      2.03 o 
   6   1   9      191.58      201.92      3.44 o 
   7   1   9       54.19       66.02      3.54 o 
   8   1   9       31.00       29.55      3.18 o 
   9   1   9        0.72        0.54      2.37 o 
   0   2   9     6809.81     6496.84     53.74 o 
   1   2   9      599.82      569.80      4.36 o 
   2   2   9      264.35      233.80      2.21 o 
   3   2   9       27.77       29.68      1.05 o 
   4   2   9      138.72      149.95      2.21 o 
   5   2   9        4.55        6.34      1.00 o 
   6   2   9       82.15       87.78      2.91 o 
   7   2   9        1.41       -0.73      2.11 o 
   8   2   9        3.35        0.43      2.60 o 
   9   2   9        0.00       -2.16      2.16 o 
   1   3   9       94.24      121.61      2.30 o 
   2   3   9     3697.39     3671.27     16.83 o 
   3   3   9        0.92        1.75      0.58 o 
   4   3   9        1.12        0.93      0.72 o 
   5   3   9      203.95      186.46      3.30 o 
   6   3   9       24.50       23.32      1.90 o 
   7   3   9        3.81        3.44      1.56 o 
   8   3   9        8.58        7.65      2.89 o 
   9   3   9        0.77       -1.86      2.81 o 
   0   4   9      879.84      956.37      9.15 o 
   1   4   9     3260.17     3267.60     16.72 o 
   2   4   9        0.08        2.68      0.57 o 
   3   4   9      446.09      446.46      3.77 o 
   4   4   9       73.34       69.63      2.02 o 
   5   4   9       14.08       11.04      1.29 o 
   6   4   9        0.84        0.99      1.33 o 
   7   4   9        5.07        3.15      2.05 o 
   8   4   9        3.84        1.91      3.02 o 
   9   4   9        2.62        3.19      5.12 o 
   1   5   9     2298.88     2334.25     12.17 o 
   2   5   9     1256.39     1289.81      8.69 o 
   3   5   9      107.89      108.07      2.40 o 
   4   5   9       53.00       56.58      2.25 o 
   5   5   9        7.44       10.03      1.54 o 
   6   5   9        1.20        0.72      1.45 o 
   7   5   9       15.02       15.81      2.38 o 
   8   5   9       16.69       16.13      2.63 o 
   9   5   9        0.02        0.64      3.07 o 
   0   6   9      142.56      166.96      3.51 o 
   1   6   9      326.68      325.50      3.49 o 
   2   6   9       92.81       92.94      2.18 o 
   3   6   9      116.57      123.09      2.88 o 
   4   6   9       40.39       35.23      2.29 o 
   5   6   9       51.47       56.05      2.64 o 
   6   6   9       21.00       24.14      2.77 o 
   7   6   9       22.79       18.72      2.32 o 
   8   6   9        7.44        8.86      2.46 o 
   1   7   9      541.16      514.57      4.92 o 
   2   7   9      282.71      297.57      3.89 o 
   3   7   9        4.45        3.91      1.25 o 
   4   7   9      100.10       92.78      3.47 o 
   5   7   9        5.01        9.00      2.12 o 
   6   7   9       20.50       22.94      2.34 o 
   7   7   9       18.62       16.60      2.38 o 
   8   7   9       16.25       11.58      2.76 o 
   0   8   9        4.39        6.93      1.59 o 
   1   8   9       75.24       68.19      1.99 o 
   2   8   9      209.09      190.45      4.22 o 
   3   8   9        1.58        0.26      1.33 o 
   4   8   9      138.77      139.72      4.35 o 
   5   8   9       57.02       61.15      4.29 o 
   6   8   9       38.54       37.74      3.16 o 
   7   8   9       56.58       56.44      3.78 o 
   8   8   9        0.73       -1.43      3.04 o 
   1   9   9      171.78      159.29      3.24 o 
   2   9   9       11.90        9.31      1.74 o 
   3   9   9        2.58        3.64      1.64 o 
   4   9   9       54.40       58.00      3.72 o 
   5   9   9       30.75       33.22      4.58 o 
   6   9   9        4.83        6.66      2.78 o 
   7   9   9        2.58        1.48      2.46 o 
   0  10   9      131.39      119.21      3.63 o 
   1  10   9        7.19        4.65      1.71 o 
   2  10   9       27.45       27.95      2.37 o 
   3  10   9        0.02        3.06      2.05 o 
   4  10   9        6.58        5.05      2.22 o 
   5  10   9        4.02        4.71      2.47 o 
   6  10   9        9.18        3.61      2.77 o 
   1  11   9       47.64       41.56      2.69 o 
   2  11   9       90.21       79.54      4.26 o 
   3  11   9        7.38        8.09      3.03 o 
   4  11   9        0.73        2.48      2.23 o 
   5  11   9        2.19        1.67      2.47 o 
   6  11   9        0.13       -0.76      3.94 o 
   0  12   9        9.48        2.55      3.95 o 
   1  12   9       28.60       28.86      2.33 o 
   2  12   9       55.43       61.55      3.89 o 
   3  12   9       14.38       15.93      2.89 o 
   4  12   9        0.99        1.04      2.33 o 
   5  12   9        9.04        9.94      4.53 o 
   1  13   9       16.38       23.00      3.59 o 
   2  13   9        5.06        3.62      2.96 o 
   3  13   9        3.54        2.48      2.89 o 
   4  13   9        6.92       11.47      4.64 o 
   0  14   9        0.11       -2.35      4.69 o 
   1  14   9        4.80        6.92      5.52 o 
   2  14   9       13.06       20.92      5.26 o 
   0   0  10        3.48       12.68      1.69 o 
   1   0  10     7263.98     6912.02     68.97 o 
   2   0  10      998.11      941.82      7.62 o 
   3   0  10      896.86      867.62      7.56 o 
   4   0  10       65.15       75.55      2.05 o 
   5   0  10      239.99      231.68      4.00 o 
   6   0  10       26.48       36.03      3.02 o 
   7   0  10       26.15       23.92      3.72 o 
   8   0  10       77.41       62.31      5.54 o 
   9   0  10        3.57        3.84      3.58 o 
   1   1  10      433.41      409.37      3.39 o 
   2   1  10        0.83        0.92      0.42 o 
   3   1  10     1080.12     1095.25      6.07 o 
   4   1  10     1089.25     1068.04      6.75 o 
   5   1  10      110.02      116.64      2.25 o 
   6   1  10      874.16      870.66      8.13 o 
   7   1  10        3.04        0.86      2.33 o 
   8   1  10      113.95      116.13      5.82 o 
   9   1  10        6.87        7.40      3.01 o 
   0   2  10     6797.54     6871.26     56.85 o 
   1   2  10       71.78       80.21      2.00 o 
   2   2  10     6432.11     6600.35     30.02 o 
   3   2  10     2752.50     2747.30     13.83 o 
   4   2  10      213.16      207.82      2.39 o 
   5   2  10        9.79       10.86      1.28 o 
   6   2  10       27.18       35.37      2.14 o 
   7   2  10       14.75       11.11      2.12 o 
   8   2  10        0.05       -1.26      2.06 o 
   9   2  10       11.83        6.36      3.25 o 
   1   3  10     1066.20     1079.41      6.89 o 
   2   3  10      101.13      125.73      1.73 o 
   3   3  10      178.04      166.71      2.13 o 
   4   3  10        3.19        3.85      0.87 o 
   5   3  10       20.10       23.36      1.51 o 
   6   3  10        0.09       -0.82      1.24 o 
   7   3  10       15.84       19.02      2.02 o 
   8   3  10        0.09        1.96      3.58 o 
   9   3  10        0.01        1.91      2.90 o 
   0   4  10     4429.10     4798.61     41.54 o 
   1   4  10       92.82      120.40      2.56 o 
   2   4  10      130.72      161.11      2.11 o 
   3   4  10        0.28        0.54      0.69 o 
   4   4  10      114.37      108.98      2.42 o 
   5   4  10       20.79       24.49      1.80 o 
   6   4  10        2.36        3.52      1.46 o 
   7   4  10        3.30        3.66      1.82 o 
   8   4  10        0.30        0.97      2.34 o 
   9   4  10        1.58       -2.84      2.84 o 
   1   5  10      733.75      756.61      5.40 o 
   2   5  10      506.28      499.53      4.47 o 
   3   5  10      305.52      300.52      3.77 o 
   4   5  10       15.46       14.50      1.49 o 
   5   5  10       54.67       46.33      2.32 o 
   6   5  10       36.37       34.74      2.32 o 
   7   5  10        0.48        0.78      1.74 o 
   8   5  10        5.98        4.70      2.36 o 
   9   5  10        0.24        1.37      2.81 o 
   0   6  10      148.76      144.10      3.29 o 
   1   6  10      189.57      205.35      2.57 o 
   2   6  10      116.53      129.05      2.24 o 
   3   6  10      543.10      557.87      6.32 o 
   4   6  10        7.38        8.68      1.65 o 
   5   6  10        2.46        0.52      1.47 o 
   6   6  10       89.13       92.97      3.42 o 
   7   6  10        5.60        3.05      2.07 o 
   8   6  10        6.74        7.50      2.41 o 
   1   7  10        2.15        3.45      0.80 o 
   2   7  10      215.05      220.24      3.72 o 
   3   7  10       46.92       49.02      2.16 o 
   4   7  10        1.96        0.94      1.61 o 
   5   7  10      109.06      113.69      5.06 o 
   6   7  10        0.54        0.08      1.62 o 
   7   7  10        0.90       -0.06      1.90 o 
   8   7  10       28.85       28.72      3.29 o 
   0   8  10      502.98      494.31      7.26 o 
   1   8  10      122.39      118.99      2.46 o 
   2   8  10      144.09      149.26      3.90 o 
   3   8  10       32.54       33.86      2.33 o 
   4   8  10      114.19      114.00      4.59 o 
   5   8  10       50.03       47.29      5.22 o 
   6   8  10        4.56        4.92      2.30 o 
   7   8  10        1.44        2.50      2.34 o 
   8   8  10        0.06        1.64      3.15 o 
   1   9  10       14.43       19.28      1.58 o 
   2   9  10       96.50       79.93      3.25 o 
   3   9  10       35.21       31.36      2.44 o 
   4   9  10       14.22       17.14      2.71 o 
   5   9  10       56.89       46.21      3.73 o 
   6   9  10        0.01       -0.80      2.51 o 
   7   9  10        9.44        8.77      4.18 o 
   0  10  10        6.75        2.57      1.56 o 
   1  10  10      176.53      167.77      3.72 o 
   2  10  10       46.14       36.69      2.59 o 
   3  10  10       31.59       26.00      2.86 o 
   4  10  10        0.82       -0.79      1.99 o 
   5  10  10        9.02        6.82      3.68 o 
   6  10  10        5.62        1.50      2.72 o 
   1  11  10        6.21        4.81      1.61 o 
   2  11  10       97.15       83.35      3.54 o 
   3  11  10       10.79       10.40      2.59 o 
   4  11  10        0.19       -2.08      2.08 o 
   5  11  10        4.80        8.36      2.77 o 
   6  11  10        4.04        5.09      4.30 o 
   0  12  10       42.64       30.71      9.32 o 
   1  12  10       20.91       27.20      3.17 o 
   2  12  10        0.00        0.64      2.11 o 
   3  12  10        0.23        0.48      2.31 o 
   4  12  10        4.96        2.73      2.52 o 
   5  12  10       12.19       22.49      5.10 o 
   1  13  10        5.74        3.28      2.84 o 
   2  13  10        0.05        0.91      4.05 o 
   3  13  10       16.09       13.94      3.06 o 
   4  13  10        7.27       11.60      4.66 o 
   0  14  10        0.61        5.52      4.94 o 
   1  14  10        0.28       -3.13      5.02 o 
   2  14  10        1.02        0.54      4.13 o 
   1   1  11     1005.35      973.84      6.58 o 
   2   1  11        1.64        0.32      0.44 o 
   3   1  11      833.29      808.67      4.89 o 
   4   1  11        3.43        5.69      0.77 o 
   5   1  11      241.38      256.80      3.34 o 
   6   1  11       44.24       54.81      2.25 o 
   7   1  11       25.95       20.66      2.58 o 
   8   1  11        0.00        0.33      2.34 o 
   9   1  11        0.10        0.98      2.96 o 
   0   2  11      139.60      172.25      3.40 o 
   1   2  11      284.27      295.50      2.96 o 
   2   2  11      104.53       93.27      1.48 o 
   3   2  11      499.65      471.26      3.73 o 
   4   2  11      401.11      404.07      3.63 o 
   5   2  11       31.57       29.65      1.37 o 
   6   2  11        0.94       -0.19      1.17 o 
   7   2  11        3.64       -0.85      1.64 o 
   8   2  11       55.64       53.81      3.68 o 
   9   2  11        0.43       -2.19      3.03 o 
   1   3  11      545.40      536.69      4.71 o 
   2   3  11      205.21      222.18      2.44 o 
   3   3  11      135.04      135.04      1.88 o 
   4   3  11       54.82       66.61      1.58 o 
   5   3  11      113.25      116.33      2.70 o 
   6   3  11       42.83       45.06      2.32 o 
   7   3  11       12.95       11.53      1.71 o 
   8   3  11        0.00        1.55      3.34 o 
   9   3  11        0.45       -2.69      2.72 o 
   0   4  11      822.18      898.69     10.51 o 
   1   4  11     1041.34     1084.79      7.18 o 
   2   4  11       73.86       72.13      1.49 o 
   3   4  11       83.50       68.92      1.65 o 
   4   4  11        0.19       -0.27      0.97 o 
   5   4  11        0.00        0.50      1.26 o 
   6   4  11        0.02        0.13      1.30 o 
   7   4  11        1.07       -1.05      1.76 o 
   8   4  11        0.97       -2.13      2.16 o 
   9   4  11        0.03       -0.74      2.80 o 
   1   5  11      145.95      132.24      2.05 o 
   2   5  11       44.46       52.61      1.60 o 
   3   5  11      189.86      221.68      3.25 o 
   4   5  11       40.51       35.05      1.92 o 
   5   5  11       25.42       23.46      3.14 o 
   6   5  11        2.49        2.85      1.53 o 
   7   5  11        0.88       -0.99      1.79 o 
   8   5  11       21.53       25.79      2.95 o 
   0   6  11      321.94      353.21      5.35 o 
   1   6  11      284.99      277.12      3.38 o 
   2   6  11        5.21        5.01      0.77 o 
   3   6  11      191.65      188.86      3.54 o 
   4   6  11      109.86      112.83      3.55 o 
   5   6  11        4.31        3.48      1.50 o 
   6   6  11        0.16        0.70      1.64 o 
   7   6  11        3.40        2.21      1.99 o 
   8   6  11        0.02       -1.53      2.09 o 
   1   7  11      224.83      207.43      3.12 o 
   2   7  11       57.88       55.28      2.09 o 
   3   7  11       49.42       53.50      2.23 o 
   4   7  11        2.34        4.13      1.68 o 
   5   7  11       70.45       71.50      3.40 o 
   6   7  11        2.62        2.68      2.06 o 
   7   7  11        0.14       -0.84      1.90 o 
   8   7  11        3.83        1.40      2.34 o 
   0   8  11      221.20      216.78      4.78 o 
   1   8  11       32.68       26.02      1.51 o 
   2   8  11      181.78      180.92      4.25 o 
   3   8  11      428.75      385.71      6.32 o 
   4   8  11        6.19       10.62      2.32 o 
   5   8  11        6.12        4.93      2.03 o 
   6   8  11      101.21      101.38      5.70 o 
   7   8  11        7.02        8.30      2.64 o 
   1   9  11        3.59        0.12      1.24 o 
   2   9  11       19.62       18.77      2.04 o 
   3   9  11      103.93       96.00      3.55 o 
   4   9  11       44.30       45.56      3.43 o 
   5   9  11        0.00        0.49      2.17 o 
   6   9  11        7.04        6.12      2.78 o 
   7   9  11        0.39       -0.85      3.74 o 
   0  10  11      324.94      298.81      5.49 o 
   1  10  11        0.18       -0.75      1.39 o 
   2  10  11       15.75       16.11      2.03 o 
   3  10  11        1.97        1.24      1.89 o 
   4  10  11       16.38       12.15      3.87 o 
   5  10  11        0.28       -0.50      2.32 o 
   6  10  11        3.45        3.28      2.66 o 
   1  11  11       11.34        9.90      1.78 o 
   2  11  11       13.03       13.95      1.86 o 
   3  11  11       79.94       90.27      6.03 o 
   4  11  11        4.92        4.94      3.37 o 
   5  11  11        0.30       -1.87      2.37 o 
   6  11  11        2.08       -0.74      4.12 o 
   0  12  11       12.87        9.54      5.35 o 
   1  12  11        2.14        2.50      1.69 o 
   2  12  11        0.06       -0.86      1.91 o 
   3  12  11        3.21       -0.29      2.30 o 
   4  12  11        0.00       -2.33      2.33 o 
   5  12  11        3.31        1.21      4.16 o 
   1  13  11       20.16       22.06      4.19 o 
   2  13  11        5.73        1.67      3.38 o 
   3  13  11        2.01        5.31      3.28 o 
   0  14  11        2.79        3.79      5.72 o 
   1  14  11        4.82       -4.20      4.20 o 
   0   0  12       94.90       56.96      3.42 o 
   1   0  12      408.91      375.49      4.45 o 
   2   0  12     1856.66     1816.67     13.31 o 
   3   0  12     1125.67     1135.11      9.47 o 
   4   0  12      117.28      121.11      2.60 o 
   5   0  12      179.33      192.70      4.37 o 
   6   0  12       81.41       89.05      4.21 o 
   7   0  12      185.82      173.68      7.44 o 
   8   0  12       97.13      102.91      6.58 o 
   9   0  12        2.74        5.43      3.75 o 
   1   1  12       84.08       91.41      1.56 o 
   2   1  12      181.34      192.49      2.24 o 
   3   1  12      166.86      147.48      1.86 o 
   4   1  12      194.17      190.34      2.42 o 
   5   1  12      246.13      234.52      3.16 o 
   6   1  12        9.13        9.11      1.42 o 
   7   1  12        0.26       -0.81      1.90 o 
   8   1  12       25.48       30.45      3.30 o 
   9   1  12        1.31        5.90      2.81 o 
   0   2  12     2388.12     2404.73     22.06 o 
   1   2  12     2861.37     2840.30     16.62 o 
   2   2  12     1771.56     1810.99     10.12 o 
   3   2  12      175.73      169.60      2.12 o 
   4   2  12       31.28       36.54      1.22 o 
   5   2  12       53.15       48.45      1.63 o 
   6   2  12        0.01       -1.31      1.44 o 
   7   2  12        3.99        1.76      1.77 o 
   8   2  12        0.45        1.03      2.63 o 
   9   2  12        8.83        7.52      3.35 o 
   1   3  12      310.93      355.95      4.13 o 
   2   3  12       63.36       52.06      1.27 o 
   3   3  12      271.83      256.07      2.66 o 
   4   3  12       20.21       19.57      1.21 o 
   5   3  12       48.04       48.83      1.80 o 
   6   3  12       49.90       47.71      2.44 o 
   7   3  12        7.32        5.27      1.73 o 
   8   3  12        4.37        1.70      2.69 o 
   9   3  12       13.78        8.33      3.50 o 
   0   4  12      119.95      101.64      5.30 o 
   1   4  12        7.61        9.40      0.72 o 
   2   4  12        0.01        0.56      0.53 o 
   3   4  12      267.51      289.01      3.17 o 
   4   4  12       27.11       32.91      1.41 o 
   5   4  12      164.36      162.14      3.92 o 
   6   4  12        7.70        4.80      1.55 o 
   7   4  12       18.69       15.68      1.93 o 
   8   4  12       10.18        2.71      2.85 o 
   9   4  12        1.73       -2.07      3.01 o 
   1   5  12      474.69      501.00      4.37 o 
   2   5  12       97.42       99.09      1.82 o 
   3   5  12       26.69       26.84      1.22 o 
   4   5  12        8.61        8.16      1.33 o 
   5   5  12       14.56       14.18      1.67 o 
   6   5  12       27.23       29.83      2.24 o 
   7   5  12       46.32       42.87      3.08 o 
   8   5  12        0.03       -1.66      1.67 o 
   0   6  12        1.52       -0.58      0.92 o 
   1   6  12        0.88       -0.66      0.74 o 
   2   6  12      110.56      108.45      2.02 o 
   3   6  12      157.22      161.20      3.30 o 
   4   6  12        5.41        3.81      1.51 o 
   5   6  12       42.20       44.92      2.49 o 
   6   6  12       33.05       28.43      2.38 o 
   7   6  12       11.30       12.78      2.42 o 
   8   6  12        4.98        1.14      1.83 o 
   1   7  12      418.45      419.91      4.59 o 
   2   7  12      249.34      232.54      3.65 o 
   3   7  12      155.61      164.23      4.02 o 
   4   7  12      549.86      542.42      8.55 o 
   5   7  12       15.42       10.05      2.10 o 
   6   7  12       63.32       56.59      4.10 o 
   7   7  12        9.30        6.07      2.13 o 
   8   7  12        0.30       -2.44      2.44 o 
   0   8  12     1019.00      957.95     17.95 o 
   1   8  12      130.58      135.85      2.82 o 
   2   8  12      294.24      294.14      4.56 o 
   3   8  12        4.68        2.83      1.87 o 
   4   8  12       52.58       59.14      3.57 o 
   5   8  12        0.02       -0.65      2.01 o 
   6   8  12        0.10        0.09      2.02 o 
   7   8  12        1.62       -1.11      2.33 o 
   1   9  12       78.53       91.54      2.74 o 
   2   9  12        4.65        5.26      1.47 o 
   3   9  12       20.78       27.54      2.33 o 
   4   9  12        1.76        2.13      1.97 o 
   5   9  12        4.03        1.31      2.20 o 
   6   9  12        1.04        1.49      2.52 o 
   7   9  12        9.98        5.69      4.10 o 
   0  10  12        5.12        4.79      1.61 o 
   1  10  12       58.22       60.88      2.70 o 
   2  10  12       20.97       23.32      2.10 o 
   3  10  12       27.67       33.77      3.04 o 
   4  10  12        2.01        2.55      2.27 o 
   5  10  12       27.41       28.32      3.44 o 
   6  10  12        6.10        6.10      3.13 o 
   1  11  12        1.21       -0.21      1.44 o 
   2  11  12       19.55       19.26      2.19 o 
   3  11  12        1.10        1.57      1.74 o 
   4  11  12        5.81       -0.57      2.25 o 
   5  11  12        1.90        3.22      2.56 o 
   0  12  12       49.90       52.64      4.87 o 
   1  12  12       42.57       51.89      4.06 o 
   2  12  12        9.93       12.77      2.19 o 
   3  12  12        0.02       -1.79      1.79 o 
   4  12  12        9.35        3.14      2.74 o 
   5  12  12       18.15       26.82      5.54 o 
   1  13  12        0.19       -2.36      2.36 o 
   2  13  12       11.05       13.91      3.03 o 
   3  13  12        5.24        5.79      3.06 o 
   0  14  12        0.04        0.49      5.64 o 
   1  14  12       21.67       32.76      5.11 o 
   1   1  13     1523.64     1451.35     10.21 o 
   2   1  13     1621.73     1650.42      9.38 o 
   3   1  13        0.00       -0.08      0.48 o 
   4   1  13       96.22       87.98      1.84 o 
   5   1  13      208.75      200.08      2.94 o 
   6   1  13       16.58       16.66      1.61 o 
   7   1  13       46.37       52.91      3.38 o 
   8   1  13        0.16        3.24      2.33 o 
   9   1  13        3.00        2.30      3.07 o 
   0   2  13      131.78      108.67      2.93 o 
   1   2  13     1097.07     1113.10      7.07 o 
   2   2  13        6.25        9.07      0.71 o 
   3   2  13       81.63       76.00      1.49 o 
   4   2  13      106.20      106.22      1.88 o 
   5   2  13        6.05        6.44      1.00 o 
   6   2  13       18.91       22.06      1.85 o 
   7   2  13        2.24        2.72      1.90 o 
   8   2  13       40.81       37.19      3.92 o 
   9   2  13        8.42        9.89      3.48 o 
   1   3  13     1380.92     1345.25      9.06 o 
   2   3  13        1.55        0.58      0.52 o 
   3   3  13       99.30      103.66      1.73 o 
   4   3  13       28.68       30.45      1.29 o 
   5   3  13        7.15        7.39      1.25 o 
   6   3  13       32.18       31.09      2.15 o 
   7   3  13        0.06        0.19      1.60 o 
   8   3  13        4.58        7.04      2.96 o 
   9   3  13        0.01        2.58      4.20 o 
   0   4  13       70.14       65.30      2.52 o 
   1   4  13      304.25      326.02      3.46 o 
   2   4  13      174.07      157.74      2.20 o 
   3   4  13      171.18      171.25      2.58 o 
   4   4  13        1.42        1.12      0.83 o 
   5   4  13        4.28        4.56      1.54 o 
   6   4  13       36.64       31.82      2.29 o 
   7   4  13        3.56        2.46      1.90 o 
   8   4  13        4.98        2.52      2.90 o 
   9   4  13        0.74       -1.04      3.05 o 
   1   5  13        1.69        4.36      0.67 o 
   2   5  13        9.93        5.95      0.71 o 
   3   5  13       14.60       11.49      1.03 o 
   4   5  13       99.05      104.30      2.52 o 
   5   5  13        2.97        2.17      1.18 o 
   6   5  13       42.37       38.54      2.15 o 
   7   5  13        7.41        6.01      1.98 o 
   8   5  13        0.04       -0.20      2.00 o 
   0   6  13        1.40        0.74      1.55 o 
   1   6  13       78.13       76.71      1.99 o 
   2   6  13       77.69       83.42      1.98 o 
   3   6  13        0.60        0.50      1.00 o 
   4   6  13       20.68       16.64      1.93 o 
   5   6  13      151.29      157.20      3.99 o 
   6   6  13        2.20        1.73      1.65 o 
   7   6  13        9.08        3.94      1.97 o 
   8   6  13        0.81       -0.22      2.43 o 
   1   7  13       69.20       60.58      1.91 o 
   2   7  13       44.58       46.47      1.91 o 
   3   7  13      248.51      261.68      6.07 o 
   4   7  13      138.40      142.74      6.61 o 
   5   7  13        7.99        8.91      2.06 o 
   6   7  13        0.73       -1.45      2.22 o 
   7   7  13        1.38       -1.79      1.79 o 
   8   7  13        3.35        5.27      3.19 o 
   0   8  13      450.09      464.13      7.41 o 
   1   8  13       35.07       34.52      1.69 o 
   2   8  13       51.96       55.83      2.49 o 
   3   8  13        7.48        6.30      1.79 o 
   4   8  13        0.05       -0.33      1.83 o 
   5   8  13        5.64        5.46      2.32 o 
   6   8  13        3.93        4.37      2.44 o 
   7   8  13        3.50        7.00      2.85 o 
   1   9  13       68.46       64.90      2.41 o 
   2   9  13      147.96      148.45      4.21 o 
   3   9  13       12.45       13.22      1.75 o 
   4   9  13       13.94       15.55      2.59 o 
   5   9  13        6.56        7.76      2.49 o 
   6   9  13        5.48        0.76      2.51 o 
   7   9  13        0.14       -5.89      7.37 o 
   0  10  13        4.83        7.72      2.42 o 
   1  10  13        2.96        1.42      1.41 o 
   2  10  13        9.79        7.51      1.72 o 
   3  10  13       15.39       16.53      1.89 o 
   4  10  13        2.05       -1.24      1.93 o 
   5  10  13       14.26       24.65      3.26 o 
   6  10  13        2.46       -0.97      3.88 o 
   1  11  13        0.98       -1.05      1.41 o 
   2  11  13        6.24        4.40      1.88 o 
   3  11  13       23.12       28.31      3.00 o 
   4  11  13        2.52        0.70      2.02 o 
   5  11  13       21.95       31.92      4.69 o 
   0  12  13       26.36       28.00      4.13 o 
   1  12  13       15.16       18.41      2.39 o 
   2  12  13        0.10       -0.75      1.73 o 
   3  12  13       27.02       35.62      3.34 o 
   4  12  13        4.88        4.59      2.63 o 
   1  13  13       39.79       46.69      4.19 o 
   2  13  13        6.65        9.06      2.83 o 
   3  13  13       41.44       55.06      5.09 o 
   0  14  13        1.89        8.97      5.64 o 
   0   0  14    18314.75    17440.40    249.30 o 
   1   0  14       23.08       21.17      2.74 o 
   2   0  14       62.69       64.64      1.79 o 
   3   0  14     2239.58     2119.77     15.78 o 
   4   0  14      297.90      313.80      6.18 o 
   5   0  14      730.84      733.92      9.31 o 
   6   0  14       27.96       24.74      2.87 o 
   7   0  14      167.55      167.37      7.44 o 
   8   0  14        1.29        1.82      3.41 o 
   9   0  14       88.08       84.48      8.75 o 
   1   1  14     4327.00     4465.69     27.36 o 
   2   1  14      789.06      816.72      5.56 o 
   3   1  14       24.80       18.23      1.09 o 
   4   1  14      148.49      145.91      2.31 o 
   5   1  14      106.62      103.03      2.41 o 
   6   1  14       21.40       17.09      1.81 o 
   7   1  14        0.19        1.49      2.12 o 
   8   1  14        0.35        0.83      2.32 o 
   9   1  14        0.07       -2.05      4.33 o 
   0   2  14     1054.22      998.16     11.14 o 
   1   2  14      297.48      325.76      3.07 o 
   2   2  14      547.18      542.19      4.46 o 
   3   2  14       45.82       53.03      1.42 o 
   4   2  14        6.64        7.49      0.82 o 
   5   2  14       84.70       77.71      2.20 o 
   6   2  14       74.58       72.24      2.56 o 
   7   2  14      136.96      143.03      6.78 o 
   8   2  14        5.17        7.39      2.91 o 
   9   2  14        0.08        1.20      3.13 o 
   1   3  14     2768.90     2929.42     17.47 o 
   2   3  14        2.91       -0.51      0.51 o 
   3   3  14      715.58      755.56      5.32 o 
   4   3  14       22.45       24.36      1.35 o 
   5   3  14        4.19        3.82      1.11 o 
   6   3  14      162.35      165.92      4.70 o 
   7   3  14        5.86        5.43      1.79 o 
   8   3  14        5.19        2.25      2.84 o 
   9   3  14        2.86        0.20      3.42 o 
   0   4  14      235.06      219.96      4.54 o 
   1   4  14      242.69      250.12      3.02 o 
   2   4  14       44.80       48.04      1.72 o 
   3   4  14        0.03        0.00      0.70 o 
   4   4  14      141.15      152.65      2.77 o 
   5   4  14       63.49       58.91      2.27 o 
   6   4  14       33.71       32.75      2.32 o 
   7   4  14        8.64        8.85      1.97 o 
   8   4  14        7.01        5.97      2.65 o 
   1   5  14       90.41       77.20      2.05 o 
   2   5  14       14.24       13.00      0.89 o 
   3   5  14       29.26       30.55      1.64 o 
   4   5  14        3.04        2.73      1.23 o 
   5   5  14       55.82       60.42      2.43 o 
   6   5  14        3.86        1.05      1.48 o 
   7   5  14       12.27       10.67      2.16 o 
   8   5  14       29.25       28.93      2.77 o 
   0   6  14        1.12        3.47      1.27 o 
   1   6  14       55.26       47.35      1.68 o 
   2   6  14       99.26       91.25      2.10 o 
   3   6  14      106.79      109.56      2.67 o 
   4   6  14        0.05       -1.20      1.20 o 
   5   6  14       65.32       64.01      3.38 o 
   6   6  14        8.51        8.39      1.78 o 
   7   6  14        2.67        2.26      1.81 o 
   8   6  14        3.09        2.18      2.23 o 
   1   7  14      153.76      139.19      3.08 o 
   2   7  14       88.04       75.68      2.35 o 
   3   7  14      121.97      110.67      4.90 o 
   4   7  14       28.73       21.54      2.35 o 
   5   7  14       16.67       14.43      2.40 o 
   6   7  14        4.90        2.25      1.66 o 
   7   7  14        4.49        7.16      2.83 o 
   8   7  14        0.01       -2.88      2.88 o 
   0   8  14       60.98       69.74      3.75 o 
   1   8  14       39.17       34.95      1.73 o 
   2   8  14       81.55       84.01      2.94 o 
   3   8  14        0.04       -1.33      1.33 o 
   4   8  14        0.89        1.25      1.59 o 
   5   8  14       14.64        5.40      2.03 o 
   6   8  14        0.01       -1.76      1.76 o 
   7   8  14        5.65        3.04      2.62 o 
   1   9  14      140.47      138.94      3.25 o 
   2   9  14        7.54        8.75      2.25 o 
   3   9  14       87.90       88.17      3.25 o 
   4   9  14        6.84        6.84      1.88 o 
   5   9  14       24.18       23.89      2.61 o 
   6   9  14        5.77        1.80      2.12 o 
   7   9  14        2.30       -0.43      3.80 o 
   0  10  14       86.54       86.34      5.09 o 
   1  10  14        1.81        1.41      1.47 o 
   2  10  14        0.01       -1.41      1.41 o 
   3  10  14        7.96        6.73      1.87 o 
   4  10  14       26.01       29.09      2.95 o 
   5  10  14        1.13        3.45      2.18 o 
   6  10  14        0.36        1.83      3.66 o 
   1  11  14       17.73       23.64      2.17 o 
   2  11  14        4.66        3.91      1.70 o 
   3  11  14        6.53        7.54      2.19 o 
   4  11  14        6.03       10.47      2.64 o 
   5  11  14       12.30       22.51      4.84 o 
   0  12  14        2.78        4.94      3.09 o 
   1  12  14        8.79       14.75      2.23 o 
   2  12  14        7.26        8.09      2.03 o 
   3  12  14        1.85        4.64      2.43 o 
   4  12  14        1.88        2.15      3.95 o 
   1  13  14       21.36       26.00      3.56 o 
   2  13  14       15.49       18.54      3.28 o 
   3  13  14        0.36       -0.24      3.76 o 
   1   1  15      450.59      475.97      5.28 o 
   2   1  15     1344.02     1456.32      8.68 o 
   3   1  15      255.95      260.93      2.90 o 
   4   1  15      335.20      336.96      3.58 o 
   5   1  15       32.03       32.24      1.77 o 
   6   1  15       21.08       20.68      1.92 o 
   7   1  15        7.53        6.42      2.28 o 
   8   1  15        0.00        1.46      3.52 o 
   9   1  15        0.68        2.34      3.12 o 
   0   2  15     2967.94     3044.47     27.78 o 
   1   2  15      157.57      178.19      2.24 o 
   2   2  15      780.17      745.98      5.64 o 
   3   2  15       12.38       15.93      0.95 o 
   4   2  15      586.51      599.41      5.09 o 
   5   2  15       27.05       31.49      1.61 o 
   6   2  15       71.69       80.95      2.92 o 
   7   2  15        5.18        6.17      2.25 o 
   8   2  15        0.37        1.08      2.69 o 
   9   2  15        2.21        5.10      3.14 o 
   1   3  15       47.15       46.93      1.45 o 
   2   3  15       13.52       12.44      1.06 o 
   3   3  15      220.66      221.67      2.82 o 
   4   3  15      471.87      487.17      4.98 o 
   5   3  15        7.13        7.63      1.26 o 
   6   3  15        2.63        3.27      1.48 o 
   7   3  15        0.14        2.42      1.64 o 
   8   3  15       39.57       29.67      3.85 o 
   9   3  15        5.05       -2.84      2.84 o 
   0   4  15       11.59        5.16      1.32 o 
   1   4  15       56.71       55.81      1.50 o 
   2   4  15       32.22       32.27      1.24 o 
   3   4  15      138.61      142.64      2.43 o 
   4   4  15      155.49      154.70      2.82 o 
   5   4  15        1.84        1.28      1.22 o 
   6   4  15       58.40       60.51      2.79 o 
   7   4  15        0.14        0.17      1.69 o 
   8   4  15       13.75       17.51      3.16 o 
   1   5  15       35.34       34.60      1.52 o 
   2   5  15      108.16      107.60      1.98 o 
   3   5  15       63.05       56.64      1.93 o 
   4   5  15       37.42       36.47      2.05 o 
   5   5  15       26.96       26.71      1.91 o 
   6   5  15        2.77        1.72      1.49 o 
   7   5  15       11.23        8.93      2.07 o 
   8   5  15        0.88        2.44      2.04 o 
   0   6  15      138.60      130.00      3.97 o 
   1   6  15       37.54       28.59      1.54 o 
   2   6  15        0.26        0.26      0.78 o 
   3   6  15       12.98       16.03      1.38 o 
   4   6  15        9.45        6.01      1.53 o 
   5   6  15       18.85       16.93      2.06 o 
   6   6  15       27.96       21.90      2.11 o 
   7   6  15        0.00       -0.09      1.93 o 
   8   6  15        1.50        0.78      2.14 o 
   1   7  15        2.66        4.36      1.06 o 
   2   7  15      269.46      247.77      3.92 o 
   3   7  15        0.42       -1.27      1.27 o 
   4   7  15        0.89        1.24      1.69 o 
   5   7  15        4.30        3.59      1.95 o 
   6   7  15        0.00        0.03      1.74 o 
   7   7  15        1.42        0.18      2.16 o 
   0   8  15      424.51      431.91      9.52 o 
   1   8  15        2.00        0.56      1.14 o 
   2   8  15      153.31      174.63      4.00 o 
   3   8  15        0.81       -0.88      1.40 o 
   4   8  15        9.46       14.83      2.22 o 
   5   8  15        2.06        1.82      1.99 o 
   6   8  15        5.50        6.41      2.43 o 
   7   8  15       10.22        7.82      3.01 o 
   1   9  15       10.84        9.00      1.89 o 
   2   9  15       32.97       33.90      2.23 o 
   3   9  15       12.91       13.08      1.92 o 
   4   9  15       82.97       78.20      4.38 o 
   5   9  15        1.49        1.82      2.11 o 
   6   9  15        8.82        9.72      2.69 o 
   7   9  15        0.06        0.57      3.92 o 
   0  10  15       13.43       16.06      3.33 o 
   1  10  15        0.07       -0.49      1.32 o 
   2  10  15        1.55       -1.37      1.40 o 
   3  10  15        3.95        3.81      1.71 o 
   4  10  15       12.49       14.69      2.51 o 
   5  10  15        9.99        8.00      2.47 o 
   6  10  15        0.41        3.24      3.99 o 
   1  11  15       22.17       19.02      2.41 o 
   2  11  15        9.87        9.58      1.97 o 
   3  11  15        1.13        2.30      2.46 o 
   4  11  15       18.13       12.43      2.70 o 
   5  11  15       12.28       22.19      5.04 o 
   0  12  15       66.01       79.17      5.75 o 
   1  12  15       14.57       16.33      2.38 o 
   2  12  15        8.76       12.19      2.21 o 
   3  12  15       43.77       64.27      3.90 o 
   4  12  15        6.70       11.90      6.15 o 
   1  13  15       11.37       17.82      3.11 o 
   2  13  15        5.64        2.07      3.54 o 
   3  13  15       28.69       33.56      5.41 o 
   0   0  16     6926.90     7482.83    111.40 o 
   1   0  16        9.49        8.04      2.26 o 
   2   0  16      161.88      159.74      2.84 o 
   3   0  16       16.23       14.39      1.21 o 
   4   0  16      334.45      345.15      5.64 o 
   5   0  16      242.57      240.19      5.06 o 
   6   0  16        0.76        5.36      2.55 o 
   7   0  16      211.89      232.52      8.51 o 
   8   0  16        3.21        7.21      3.64 o 
   9   0  16        1.26        7.82      6.09 o 
   1   1  16      194.72      170.31      3.00 o 
   2   1  16      493.43      543.27      4.36 o 
   3   1  16        7.97        8.90      1.14 o 
   4   1  16       27.76       31.33      1.30 o 
   5   1  16       17.43       22.13      1.45 o 
   6   1  16      117.69      118.37      3.38 o 
   7   1  16        0.06       -2.05      2.22 o 
   8   1  16       39.44       35.02      3.98 o 
   9   1  16        6.64        5.34      3.34 o 
   0   2  16     2077.26     2209.20     21.37 o 
   1   2  16      521.33      507.16      4.54 o 
   2   2  16       55.79       50.21      1.41 o 
   3   2  16      169.92      175.58      2.44 o 
   4   2  16        0.13        2.45      0.80 o 
   5   2  16       41.85       41.51      1.95 o 
   6   2  16       95.04      101.38      3.59 o 
   7   2  16        3.56        2.93      2.20 o 
   8   2  16        1.89        4.53      2.81 o 
   9   2  16       11.05       11.02      3.58 o 
   1   3  16     1403.04     1431.10      9.85 o 
   2   3  16      375.47      386.37      4.19 o 
   3   3  16      112.92      120.36      2.27 o 
   4   3  16       26.80       29.61      1.48 o 
   5   3  16        5.11        6.29      1.26 o 
   6   3  16       41.97       40.85      2.40 o 
   7   3  16        5.00        1.97      1.68 o 
   8   3  16        9.88       10.82      5.09 o 
   0   4  16      200.73      230.75      4.87 o 
   1   4  16      134.20      121.31      2.17 o 
   2   4  16      272.72      268.99      3.25 o 
   3   4  16        4.50        3.02      0.81 o 
   4   4  16        8.35        9.35      1.18 o 
   5   4  16       10.86        8.67      1.39 o 
   6   4  16       20.82       21.56      2.19 o 
   7   4  16       20.62       22.89      2.37 o 
   8   4  16        0.01        0.17      2.57 o 
   1   5  16        0.08        0.90      0.76 o 
   2   5  16       16.83       13.53      1.11 o 
   3   5  16        0.01       -0.82      0.82 o 
   4   5  16        3.50        1.65      1.23 o 
   5   5  16       36.36       37.53      2.15 o 
   6   5  16        1.40        0.52      1.48 o 
   7   5  16        0.27        0.37      1.80 o 
   8   5  16       54.57       46.28      3.16 o 
   0   6  16      673.09      612.69      9.34 o 
   1   6  16      151.56      131.27      2.89 o 
   2   6  16       44.26       39.61      1.75 o 
   3   6  16       13.81       10.67      1.34 o 
   4   6  16        5.00        3.80      1.51 o 
   5   6  16        0.23       -1.47      1.47 o 
   6   6  16        1.75       -0.67      1.51 o 
   7   6  16       21.67       18.19      2.45 o 
   8   6  16        2.82        3.80      2.25 o 
   1   7  16        0.06       -1.02      1.02 o 
   2   7  16        0.52       -0.72      1.05 o 
   3   7  16        8.26        9.13      1.63 o 
   4   7  16       40.50       43.61      2.91 o 
   5   7  16        7.51        9.32      2.17 o 
   6   7  16        8.41        2.21      2.66 o 
   7   7  16        0.86        0.97      2.33 o 
   0   8  16       42.90       49.93      3.29 o 
   1   8  16       59.68       51.39      2.21 o 
   2   8  16      379.35      374.02      5.75 o 
   3   8  16        0.00       -1.18      1.46 o 
   4   8  16       40.32       38.42      3.92 o 
   5   8  16        1.78       -1.84      1.84 o 
   6   8  16        0.02       -1.11      2.13 o 
   7   8  16        1.74       -1.48      5.68 o 
   1   9  16       61.45       57.75      2.51 o 
   2   9  16        2.07        1.89      1.48 o 
   3   9  16       42.29       45.81      2.72 o 
   4   9  16        4.32        4.90      2.05 o 
   5   9  16        0.83        1.44      2.19 o 
   6   9  16       41.02       47.24      3.73 o 
   0  10  16       11.68       17.93      3.20 o 
   1  10  16        6.39        3.83      1.54 o 
   2  10  16       46.89       45.29      2.59 o 
   3  10  16       13.07        9.22      1.90 o 
   4  10  16       32.48       44.41      3.45 o 
   5  10  16        6.42        7.01      2.46 o 
   6  10  16       16.38       18.15      5.01 o 
   1  11  16       11.50       14.39      1.99 o 
   2  11  16       16.47       20.72      2.23 o 
   3  11  16       13.26       22.78      2.81 o 
   4  11  16        0.39        2.97      2.37 o 
   5  11  16        1.60       11.47      4.52 o 
   0  12  16        5.09        8.20      3.43 o 
   1  12  16        0.01        0.90      2.33 o 
   2  12  16        0.14        3.26      1.84 o 
   3  12  16        1.11       -1.39      2.77 o 
   4  12  16        5.15       -1.25      6.24 o 
   1  13  16        7.59        6.84      2.66 o 
   2  13  16        8.08        9.33      2.98 o 
   1   1  17       13.27       17.22      1.20 o 
   2   1  17     2031.36     2093.25     12.58 o 
   3   1  17        4.91        6.74      0.81 o 
   4   1  17       31.46       28.06      1.27 o 
   5   1  17        9.69       10.87      1.25 o 
   6   1  17       11.35       20.39      1.98 o 
   7   1  17        2.37       -2.02      2.36 o 
   8   1  17       14.88       18.33      3.55 o 
   9   1  17        0.05       -0.61      3.10 o 
   0   2  17        0.24        1.98      1.00 o 
   1   2  17      107.70      110.76      2.23 o 
   2   2  17        0.03        2.07      0.77 o 
   3   2  17        6.59        9.57      0.88 o 
   4   2  17       74.13       76.14      1.87 o 
   5   2  17        0.09       -1.07      1.12 o 
   6   2  17        0.41        3.85      1.67 o 
   7   2  17        9.55       10.41      2.57 o 
   8   2  17        4.92        3.12      4.31 o 
   1   3  17        0.10       -0.60      0.60 o 
   2   3  17       10.70        9.67      0.97 o 
   3   3  17       21.52       20.91      1.37 o 
   4   3  17      225.45      215.57      3.54 o 
   5   3  17       30.44       31.42      2.69 o 
   6   3  17       38.51       40.77      2.42 o 
   7   3  17        0.35        3.31      1.79 o 
   8   3  17        8.84        4.57      2.92 o 
   0   4  17       83.99       78.97      2.95 o 
   1   4  17        0.11        1.65      0.73 o 
   2   4  17       88.79       85.63      1.91 o 
   3   4  17      194.55      195.38      3.16 o 
   4   4  17       87.95       87.17      2.29 o 
   5   4  17        1.11        1.14      1.23 o 
   6   4  17       96.01       93.55      3.29 o 
   7   4  17        0.63        0.39      1.72 o 
   8   4  17        3.80        3.81      2.67 o 
   1   5  17        5.81        8.51      1.05 o 
   2   5  17       25.54       26.36      1.43 o 
   3   5  17      167.24      171.02      3.12 o 
   4   5  17       49.67       52.61      2.39 o 
   5   5  17       16.32       14.76      1.70 o 
   6   5  17        6.73        8.76      1.93 o 
   7   5  17        1.27        1.48      2.17 o 
   8   5  17        0.40        3.12      2.10 o 
   0   6  17      193.31      170.63      4.77 o 
   1   6  17        1.81        2.61      1.27 o 
   2   6  17        0.64       -0.89      0.89 o 
   3   6  17       80.79       74.96      2.43 o 
   4   6  17      109.28      105.79      3.74 o 
   5   6  17        9.05       10.09      1.88 o 
   6   6  17        8.57        9.06      1.99 o 
   7   6  17       10.53        4.95      2.09 o 
   8   6  17        0.10        0.88      2.29 o 
   1   7  17        9.01        7.94      1.35 o 
   2   7  17       23.82       24.33      1.79 o 
   3   7  17      313.46      302.34      5.14 o 
   4   7  17       39.62       37.62      2.72 o 
   5   7  17        0.03       -1.77      1.77 o 
   6   7  17        6.92        4.83      2.18 o 
   7   7  17        0.30       -2.74      2.98 o 
   0   8  17      418.54      410.93      8.36 o 
   1   8  17      108.34      118.25      4.02 o 
   2   8  17      200.57      216.20      4.47 o 
   3   8  17       65.63       69.68      2.90 o 
   4   8  17        7.67        7.04      2.57 o 
   5   8  17        1.31        1.37      2.30 o 
   6   8  17       36.60       37.78      3.31 o 
   7   8  17        0.59       -4.36      4.98 o 
   1   9  17       23.38       21.99      1.97 o 
   2   9  17       87.44       73.96      2.98 o 
   3   9  17       35.39       29.95      2.36 o 
   4   9  17        4.46        9.50      2.27 o 
   5   9  17       29.27       25.30      3.00 o 
   6   9  17        0.54        1.10      2.66 o 
   0  10  17       12.84       11.82      2.88 o 
   1  10  17        1.77        1.24      1.62 o 
   2  10  17       36.96       36.40      2.47 o 
   3  10  17        0.24        1.09      1.76 o 
   4  10  17        6.48        6.21      2.53 o 
   5  10  17       15.26       14.19      3.59 o 
   6  10  17        1.35       -0.29      4.57 o 
   1  11  17        1.67        0.58      1.80 o 
   2  11  17       20.14       21.71      2.24 o 
   3  11  17        0.10       -0.50      1.96 o 
   4  11  17       13.24       17.67      3.46 o 
   5  11  17        4.48        6.95      4.12 o 
   0  12  17       65.37       73.51      5.85 o 
   1  12  17        1.41       -2.04      2.07 o 
   2  12  17        0.15       -0.68      1.91 o 
   3  12  17        1.30       -1.72      2.22 o 
   4  12  17        0.03        2.71      3.83 o 
   1  13  17       15.89       21.43      3.23 o 
   2  13  17        4.23        5.32      2.87 o 
   0   0  18        4.79       18.40      2.84 o 
   1   0  18      174.62      173.17      5.42 o 
   2   0  18      115.62      100.72      2.42 o 
   3   0  18      405.84      397.52      5.96 o 
   4   0  18       20.96       19.02      1.91 o 
   5   0  18       42.56       51.79      2.76 o 
   6   0  18        8.57       15.87      2.92 o 
   7   0  18       11.24       12.07      3.48 o 
   8   0  18        4.57        4.45      5.06 o 
   1   1  18      235.32      254.52      3.92 o 
   2   1  18        1.81        3.27      0.76 o 
   3   1  18       57.40       51.59      1.66 o 
   4   1  18       75.79       77.19      1.89 o 
   5   1  18       17.57       21.89      1.52 o 
   6   1  18      159.51      156.54      3.89 o 
   7   1  18        4.28        3.32      2.61 o 
   8   1  18       39.47       36.23      4.16 o 
   0   2  18      432.93      479.13      7.33 o 
   1   2  18      337.88      312.99      3.89 o 
   2   2  18      618.97      672.43      5.50 o 
   3   2  18      357.87      360.30      3.70 o 
   4   2  18       57.51       58.26      1.87 o 
   5   2  18       34.39       39.48      2.17 o 
   6   2  18       44.60       42.92      2.74 o 
   7   2  18       21.41       27.87      3.07 o 
   8   2  18        2.72        2.72      3.83 o 
   1   3  18      236.42      245.32      3.62 o 
   2   3  18       13.30       15.55      1.68 o 
   3   3  18       26.27       25.03      1.45 o 
   4   3  18       48.74       53.63      2.01 o 
   5   3  18        6.11        2.38      2.11 o 
   6   3  18        2.20        6.57      1.89 o 
   7   3  18       20.12       18.94      2.47 o 
   8   3  18       38.35       38.22      4.26 o 
   0   4  18      269.41      296.21      5.81 o 
   1   4  18        1.76        1.76      0.83 o 
   2   4  18       25.28       26.98      1.24 o 
   3   4  18      152.93      139.86      2.74 o 
   4   4  18       40.57       43.76      2.06 o 
   5   4  18       40.70       46.38      2.20 o 
   6   4  18        0.32        2.98      1.68 o 
   7   4  18       26.32       30.55      2.84 o 
   8   4  18        7.37        3.92      2.62 o 
   1   5  18      206.95      197.88      3.48 o 
   2   5  18      230.80      236.00      3.65 o 
   3   5  18        1.42        0.77      1.82 o 
   4   5  18      126.64      124.81      3.99 o 
   5   5  18       77.71       83.26      3.24 o 
   6   5  18      135.82      156.29      4.31 o 
   7   5  18       12.05       15.03      2.28 o 
   8   5  18        0.24       -0.50      2.50 o 
   0   6  18       52.00       58.98      3.96 o 
   1   6  18      543.78      522.73      6.21 o 
   2   6  18      184.83      163.86      3.20 o 
   3   6  18       69.27       82.89      2.83 o 
   4   6  18       12.61       11.13      2.03 o 
   5   6  18       23.31       24.22      2.43 o 
   6   6  18        9.22       10.00      2.34 o 
   7   6  18        2.57       -1.71      1.92 o 
   8   6  18        2.80        2.50      3.09 o 
   1   7  18      373.22      403.80      5.28 o 
   2   7  18      375.63      358.95      5.46 o 
   3   7  18       52.20       46.41      2.46 o 
   4   7  18       40.45       34.84      2.66 o 
   5   7  18        4.56        1.16      1.82 o 
   6   7  18        9.12        8.15      2.33 o 
   7   7  18       11.27       15.00      3.14 o 
   0   8  18     1977.93     1858.48     21.49 o 
   1   8  18      254.51      232.49      4.15 o 
   2   8  18      294.43      295.48      5.80 o 
   3   8  18       16.64       20.79      2.14 o 
   4   8  18        5.81        3.89      2.90 o 
   5   8  18      106.94      106.89      4.30 o 
   6   8  18        2.85        6.72      2.47 o 
   7   8  18        0.26       -4.36      4.36 o 
   1   9  18       64.97       65.50      2.73 o 
   2   9  18      101.40      109.59      5.79 o 
   3   9  18       14.41        9.82      2.10 o 
   4   9  18      113.02      130.04      6.71 o 
   5   9  18       11.55       17.48      2.76 o 
   6   9  18        2.40        2.10      3.88 o 
   0  10  18       26.32       27.30      3.60 o 
   1  10  18       52.61       50.21      2.87 o 
   2  10  18       58.92       66.12      3.51 o 
   3  10  18        5.02        5.41      1.86 o 
   4  10  18        0.09       -0.29      2.19 o 
   5  10  18        0.34       -2.09      2.09 o 
   1  11  18        0.24       -0.02      1.73 o 
   2  11  18        4.35        7.07      2.05 o 
   3  11  18        0.98       -0.16      1.88 o 
   4  11  18        5.55       13.04      3.26 o 
   5  11  18        0.68        0.53      3.59 o 
   0  12  18        0.44        1.23      3.64 o 
   1  12  18        2.94       -1.62      2.07 o 
   2  12  18        0.09        1.86      2.38 o 
   3  12  18        0.92       -0.87      2.31 o 
   1  13  18        1.67        3.91      2.67 o 
   1   1  19      519.57      522.37      6.10 o 
   2   1  19      544.70      523.77      4.76 o 
   3   1  19        4.58        5.12      0.82 o 
   4   1  19      170.83      182.24      2.78 o 
   5   1  19       49.89       49.67      2.16 o 
   6   1  19        4.37        3.57      1.76 o 
   7   1  19        7.41        5.60      2.88 o 
   8   1  19       25.51       30.51      3.96 o 
   0   2  19       22.38       26.87      2.56 o 
   1   2  19       98.74       99.33      2.57 o 
   2   2  19        8.77       10.00      0.97 o 
   3   2  19        0.20        3.14      0.85 o 
   4   2  19      121.73      119.55      2.50 o 
   5   2  19        1.15        1.84      1.78 o 
   6   2  19       55.63       57.83      2.99 o 
   7   2  19       19.07       22.53      2.97 o 
   8   2  19       13.09       15.00      4.74 o 
   1   3  19       53.72       70.07      2.11 o 
   2   3  19       62.24       69.07      1.92 o 
   3   3  19       26.62       29.57      1.49 o 
   4   3  19        0.19        3.52      1.30 o 
   5   3  19      133.52      135.88      4.00 o 
   6   3  19       56.99       64.67      3.18 o 
   7   3  19        3.25        4.28      2.09 o 
   8   3  19        1.19        1.14      3.15 o 
   0   4  19       99.17      103.75      3.57 o 
   1   4  19        0.08       -0.19      0.82 o 
   2   4  19       54.07       47.53      1.71 o 
   3   4  19      107.27      112.74      2.84 o 
   4   4  19        3.13        6.87      1.39 o 
   5   4  19      107.03      117.37      3.41 o 
   6   4  19      106.15      105.73      3.97 o 
   7   4  19       12.46       16.07      2.51 o 
   8   4  19        3.98        5.19      2.79 o 
   1   5  19      139.25      136.91      3.02 o 
   2   5  19      422.64      421.19      5.06 o 
   3   5  19       86.56       93.35      3.14 o 
   4   5  19      265.00      258.93      5.19 o 
   5   5  19       12.27       16.59      1.99 o 
   6   5  19        7.09       12.15      2.04 o 
   7   5  19        0.61        1.25      1.95 o 
   8   5  19       14.57       19.82      3.34 o 
   0   6  19     1647.42     1601.00     18.44 o 
   1   6  19       14.18       12.12      1.54 o 
   2   6  19       40.31       42.57      2.15 o 
   3   6  19      152.48      143.44      4.03 o 
   4   6  19      144.55      144.86      4.23 o 
   5   6  19       14.29       15.17      2.23 o 
   6   6  19        9.81       12.29      2.26 o 
   7   6  19        0.64        1.53      2.37 o 
   1   7  19     1094.22     1097.74      9.62 o 
   2   7  19      562.30      516.23      6.67 o 
   3   7  19      112.91       94.26      3.42 o 
   4   7  19       53.79       55.64      3.10 o 
   5   7  19        0.69        0.75      1.81 o 
   6   7  19        2.17        4.00      2.05 o 
   7   7  19        6.19        5.75      2.97 o 
   0   8  19      144.18      162.36      5.50 o 
   1   8  19        3.57       10.18      1.52 o 
   2   8  19        1.70       11.78      2.06 o 
   3   8  19        2.49        3.31      1.71 o 
   4   8  19       13.45       20.73      2.56 o 
   5   8  19        2.99        6.43      2.27 o 
   6   8  19        0.05        0.45      2.13 o 
   7   8  19        3.84        8.81      6.22 o 
   1   9  19        0.58        4.37      1.55 o 
   2   9  19       45.64       42.73      2.82 o 
   3   9  19      126.47      128.99      3.96 o 
   4   9  19        3.30        9.50      2.34 o 
   5   9  19       28.50       34.79      3.23 o 
   6   9  19        9.19       17.69      4.64 o 
   0  10  19       54.10       47.15     19.23 o 
   1  10  19        2.44        2.30      1.74 o 
   2  10  19        1.94       -0.49      1.73 o 
   3  10  19        2.32        1.36      1.81 o 
   4  10  19       89.11       90.49      4.34 o 
   5  10  19       21.57       23.44      4.93 o 
   1  11  19        0.01       -1.01      2.05 o 
   2  11  19       12.65        7.24      2.17 o 
   3  11  19        8.28        7.75      2.18 o 
   4  11  19       17.30       15.09      5.69 o 
   0  12  19        5.97        2.48      3.48 o 
   1  12  19        1.86        3.12      2.31 o 
   2  12  19        2.38        0.16      2.13 o 
   3  12  19        5.59        4.98      3.17 o 
   1  13  19        2.43       -1.49      2.45 o 
   0   0  20        2.40        8.03      2.55 o 
   1   0  20      152.96      128.59      4.72 o 
   2   0  20      928.52      853.40     11.13 o 
   3   0  20       32.15       30.18      1.71 o 
   4   0  20      414.49      418.15      7.17 o 
   5   0  20       47.33       50.11      3.38 o 
   6   0  20       23.36       20.22      2.98 o 
   7   0  20       38.82       26.80      6.09 o 
   8   0  20       14.93       18.36      6.50 o 
   1   1  20       11.55       15.04      1.32 o 
   2   1  20       14.16       12.47      1.01 o 
   3   1  20      262.68      253.35      3.53 o 
   4   1  20        1.79        6.14      1.13 o 
   5   1  20      157.00      153.45      3.67 o 
   6   1  20        6.88        7.10      1.89 o 
   7   1  20       10.85       10.23      4.42 o 
   8   1  20        0.02        0.08      2.86 o 
   0   2  20       25.84       14.16      1.67 o 
   1   2  20       31.99       30.13      1.68 o 
   2   2  20       38.05       43.15      1.62 o 
   3   2  20      295.79      294.31      3.98 o 
   4   2  20       16.17       14.37      1.30 o 
   5   2  20       78.46       81.69      2.94 o 
   6   2  20       18.09       18.90      2.34 o 
   7   2  20       30.83       34.38      3.38 o 
   8   2  20       26.86       32.68      4.11 o 
   1   3  20      108.62      120.45      2.71 o 
   2   3  20      559.59      561.97      5.63 o 
   3   3  20      290.51      279.88      4.54 o 
   4   3  20      714.13      724.66      9.92 o 
   5   3  20       64.85       65.44      3.05 o 
   6   3  20        0.17       -0.69      1.67 o 
   7   3  20       31.05       36.18      2.97 o 
   8   3  20       18.77       12.45      4.94 o 
   0   4  20      595.08      561.91      8.82 o 
   1   4  20        1.88        3.94      1.04 o 
   2   4  20      211.72      203.52      3.72 o 
   3   4  20       79.49       90.24      2.45 o 
   4   4  20      196.33      193.91      3.92 o 
   5   4  20       18.16       19.51      1.94 o 
   6   4  20      103.33      118.79      4.23 o 
   7   4  20       13.33       13.82      2.49 o 
   8   4  20        1.15        1.25      3.68 o 
   1   5  20      341.91      326.25      4.74 o 
   2   5  20      261.25      251.57      4.61 o 
   3   5  20       21.36       17.58      1.93 o 
   4   5  20       11.05       12.05      3.21 o 
   5   5  20       46.39       47.68      2.84 o 
   6   5  20        1.56        7.70      2.16 o 
   7   5  20       12.80       10.33      3.01 o 
   8   5  20        4.79        4.37      3.22 o 
   0   6  20       65.87       66.47      3.56 o 
   1   6  20      351.25      337.24      5.05 o 
   2   6  20      140.14      120.88      2.98 o 
   3   6  20       14.39       18.31      2.03 o 
   4   6  20        6.63        6.68      2.01 o 
   5   6  20       58.15       53.03      3.19 o 
   6   6  20       27.72       32.73      3.40 o 
   7   6  20        0.01       -1.61      2.43 o 
   1   7  20      197.94      187.47      4.06 o 
   2   7  20      436.27      454.43      6.77 o 
   3   7  20       48.52       48.18      2.82 o 
   4   7  20       16.89       16.15      2.54 o 
   5   7  20       24.49       25.19      4.32 o 
   6   7  20        1.68        0.94      2.14 o 
   7   7  20        8.86        4.40      5.64 o 
   0   8  20      286.18      273.77      7.79 o 
   1   8  20      235.56      218.41      5.67 o 
   2   8  20        0.65        0.20      1.98 o 
   3   8  20        0.20       -0.09      1.72 o 
   4   8  20      157.33      167.71      4.95 o 
   5   8  20       33.07       25.05      2.85 o 
   6   8  20       18.13       18.30      2.84 o 
   1   9  20        5.68        3.22      1.51 o 
   2   9  20      111.44       95.23      4.38 o 
   3   9  20        0.79        4.33      1.97 o 
   4   9  20      100.19      119.59      4.56 o 
   5   9  20        0.33       -2.05      2.05 o 
   6   9  20        0.01        2.01      3.96 o 
   0  10  20        1.09        1.35      2.92 o 
   1  10  20       42.48       40.84      2.83 o 
   2  10  20        4.65        6.74      3.81 o 
   3  10  20       12.65       15.60      2.48 o 
   4  10  20        8.65        8.75      2.48 o 
   5  10  20        8.69       15.72      4.63 o 
   1  11  20        9.11       10.53      2.23 o 
   2  11  20       29.90       19.93      3.96 o 
   3  11  20        0.00        0.41      2.04 o 
   4  11  20        1.14       -1.07      3.75 o 
   0  12  20        4.07       -3.00      3.00 o 
   1  12  20        1.16        2.59      2.38 o 
   2  12  20        1.06        1.05      2.19 o 
   3  12  20        9.39        7.51      3.98 o 
   1   1  21      478.75      472.32      6.88 o 
   2   1  21       99.58      102.49      2.28 o 
   3   1  21        0.70       -0.35      0.81 o 
   4   1  21      112.62      114.23      2.80 o 
   5   1  21        0.05        0.99      1.36 o 
   6   1  21        4.40        2.84      2.04 o 
   7   1  21       18.13       16.51      3.80 o 
   8   1  21        5.20       12.22      4.36 o 
   0   2  21       32.72       47.01      3.38 o 
   1   2  21       17.16       17.77      1.47 o 
   2   2  21      166.95      156.90      2.85 o 
   3   2  21      109.82      109.01      2.57 o 
   4   2  21        0.05       -0.43      1.07 o 
   5   2  21      200.82      199.78      4.25 o 
   6   2  21        1.14        0.88      1.81 o 
   7   2  21        0.00        2.51      2.39 o 
   8   2  21        4.76        9.70      4.62 o 
   1   3  21      100.18       95.93      2.80 o 
   2   3  21       80.90       83.30      2.22 o 
   3   3  21       13.29       16.94      1.41 o 
   4   3  21       12.61       15.24      1.61 o 
   5   3  21        6.91        7.35      1.82 o 
   6   3  21       20.18       25.58      2.53 o 
   7   3  21        1.11        3.84      3.05 o 
   8   3  21        2.94        2.91      3.12 o 
   0   4  21       88.06       83.75      3.47 o 
   1   4  21      105.99      111.04      2.82 o 
   2   4  21      400.30      411.71      5.45 o 
   3   4  21      144.24      137.46      2.90 o 
   4   4  21       15.00       15.96      1.68 o 
   5   4  21       36.00       40.81      3.44 o 
   6   4  21       90.42       96.75      4.01 o 
   7   4  21        2.55        2.90      2.17 o 
   8   4  21        1.37        1.25      2.67 o 
   1   5  21       26.44       28.21      1.80 o 
   2   5  21       45.39       48.22      2.19 o 
   3   5  21      151.31      143.66      3.85 o 
   4   5  21      147.73      150.63      4.78 o 
   5   5  21        3.88        4.30      2.10 o 
   6   5  21        5.23        8.25      2.53 o 
   7   5  21        1.71        0.66      2.25 o 
   0   6  21      741.24      700.31     10.93 o 
   1   6  21        3.19        2.24      2.09 o 
   2   6  21        1.05        1.37      1.20 o 
   3   6  21        0.00        0.02      1.46 o 
   4   6  21       79.28       76.47      3.83 o 
   5   6  21       44.79       43.96      3.40 o 
   6   6  21       26.08       18.63      3.50 o 
   7   6  21        7.55        7.90      4.01 o 
   1   7  21       42.68       45.18      2.37 o 
   2   7  21       56.17       55.05      2.56 o 
   3   7  21      230.38      244.52      6.22 o 
   4   7  21        0.61        2.69      2.07 o 
   5   7  21       18.59       21.03      2.92 o 
   6   7  21        0.43        1.83      2.17 o 
   7   7  21       22.31       29.64      7.53 o 
   0   8  21       19.47       30.63      2.97 o 
   1   8  21       12.95        9.08      1.69 o 
   2   8  21        3.92        5.61      1.87 o 
   3   8  21       52.22       51.25      3.07 o 
   4   8  21        2.20        6.88      2.46 o 
   5   8  21        7.94       10.34      2.44 o 
   6   8  21        5.23        7.90      5.46 o 
   1   9  21       47.66       37.91      2.38 o 
   2   9  21      113.64      114.44      4.07 o 
   3   9  21       79.76       75.83      3.62 o 
   4   9  21        0.91        3.59      2.43 o 
   5   9  21        0.48        1.80      2.28 o 
   6   9  21       13.66        9.12      4.55 o 
   0  10  21       21.89       14.60      4.92 o 
   1  10  21        0.79        2.18      1.77 o 
   2  10  21        4.94        4.00      2.60 o 
   3  10  21        1.10        2.66      2.01 o 
   4  10  21        2.36        2.98      2.50 o 
   5  10  21        1.14       -3.82      4.69 o 
   1  11  21       28.28       27.93      3.85 o 
   2  11  21        0.27        0.24      2.01 o 
   3  11  21        3.62        3.04      2.17 o 
   4  11  21        2.30        0.29      3.70 o 
   0  12  21       33.36       30.61      4.78 o 
   1  12  21        0.64        0.80      2.38 o 
   2  12  21        1.71        0.12      2.20 o 
   0   0  22      270.14      280.30     10.38 o 
   1   0  22        0.76       -1.37      1.37 o 
   2   0  22       17.11       18.86      2.03 o 
   3   0  22      211.24      199.22      5.61 o 
   4   0  22      585.84      595.73      8.48 o 
   5   0  22      377.77      388.22      7.05 o 
   6   0  22      198.33      196.12     10.21 o 
   7   0  22       19.44       23.18      6.05 o 
   8   0  22        8.92        5.68      5.43 o 
   1   1  22       27.99       34.18      2.11 o 
   2   1  22       78.61       80.50      2.17 o 
   3   1  22      143.53      127.40      3.57 o 
   4   1  22        7.00       14.16      1.55 o 
   5   1  22       10.38        9.96      1.72 o 
   6   1  22        0.45        4.21      2.10 o 
   7   1  22       30.36       35.09      4.34 o 
   8   1  22        6.28        8.52      4.17 o 
   0   2  22     2114.13     2061.41     27.12 o 
   1   2  22      211.08      208.49      4.03 o 
   2   2  22        6.49        5.25      1.76 o 
   3   2  22      249.19      248.28      3.82 o 
   4   2  22       71.10       71.99      2.48 o 
   5   2  22        1.93        5.08      1.57 o 
   6   2  22       15.45       14.47      2.27 o 
   7   2  22        0.08       -0.84      2.29 o 
   8   2  22       11.18       15.01      3.71 o 
   1   3  22      628.21      595.58      7.27 o 
   2   3  22      116.59      121.91      2.71 o 
   3   3  22        7.98        8.81      1.27 o 
   4   3  22       25.56       29.60      1.95 o 
   5   3  22        0.82        0.33      1.63 o 
   6   3  22        0.07        0.87      1.83 o 
   7   3  22       22.05       16.28      4.79 o 
   8   3  22        0.84        2.71      4.96 o 
   0   4  22      277.77      260.53      6.02 o 
   1   4  22      129.10      124.08      3.04 o 
   2   4  22       47.31       42.96      2.05 o 
   3   4  22       79.61       80.49      2.70 o 
   4   4  22       25.97       28.28      1.99 o 
   5   4  22       12.32       10.33      2.01 o 
   6   4  22        7.62        7.05      2.11 o 
   7   4  22        9.74        7.01      2.31 o 
   8   4  22        0.16        7.53      5.72 o 
   1   5  22       11.66        9.86      1.44 o 
   2   5  22       51.35       47.65      2.23 o 
   3   5  22      174.06      170.36      4.21 o 
   4   5  22        1.23        4.94      2.09 o 
   5   5  22        1.17        3.58      2.06 o 
   6   5  22       33.96       31.82      3.87 o 
   7   5  22       17.70       22.45      2.95 o 
   0   6  22      239.79      216.48      5.95 o 
   1   6  22       92.80       78.65      2.73 o 
   2   6  22      100.24       96.10      2.81 o 
   3   6  22       11.53       10.62      1.84 o 
   4   6  22       78.62       83.90      4.44 o 
   5   6  22       18.01       19.26      2.71 o 
   6   6  22       45.43       41.43      4.30 o 
   7   6  22        0.48       -3.28      3.28 o 
   1   7  22       82.57       75.47      2.80 o 
   2   7  22       15.11       17.09      1.87 o 
   3   7  22       69.28       66.84      3.70 o 
   4   7  22       15.60       17.24      3.80 o 
   5   7  22        7.45       10.78      2.67 o 
   6   7  22        2.66        1.88      2.55 o 
   0   8  22        4.22        4.23      2.02 o 
   1   8  22       27.60       25.20      2.06 o 
   2   8  22       15.55       15.93      2.20 o 
   3   8  22        9.82       12.69      2.17 o 
   4   8  22       28.11       22.49      3.00 o 
   5   8  22       19.90       12.77      2.93 o 
   6   8  22        0.82        3.73      6.50 o 
   1   9  22       62.91       56.26      2.69 o 
   2   9  22       37.94       43.98      2.92 o 
   3   9  22        0.12       -1.77      1.77 o 
   4   9  22       16.82       11.52      2.85 o 
   5   9  22        0.27        4.24      3.70 o 
   0  10  22       10.68       12.44      3.33 o 
   1  10  22       48.85       44.14      3.32 o 
   2  10  22        0.83        0.38      1.95 o 
   3  10  22       21.83       18.63      2.55 o 
   4  10  22        3.00        2.78      2.72 o 
   5  10  22        0.21       -2.27      3.65 o 
   1  11  22        2.26        1.97      2.21 o 
   2  11  22        0.17       -1.89      1.89 o 
   3  11  22        0.03       -1.97      1.97 o 
   4  11  22        1.55        2.15      3.85 o 
   0  12  22        7.62       12.06      4.19 o 
   1  12  22        2.21       -2.07      2.41 o 
   2  12  22        0.64       -2.44      2.44 o 
   1   1  23       66.70       75.91      3.00 o 
   2   1  23       52.18       51.91      1.93 o 
   3   1  23      376.07      378.90      4.83 o 
   4   1  23      446.90      460.39      5.69 o 
   5   1  23       26.21       29.75      2.17 o 
   6   1  23       44.98       44.04      3.35 o 
   7   1  23       39.95       40.55      4.92 o 
   8   1  23        8.34       12.22      4.41 o 
   0   2  23     1536.91     1452.55     21.18 o 
   1   2  23      488.55      475.19      6.43 o 
   2   2  23       38.95       38.01      1.93 o 
   3   2  23      227.47      222.85      3.70 o 
   4   2  23      110.07      118.98      2.91 o 
   5   2  23       44.64       47.22      2.53 o 
   6   2  23       40.83       53.90      3.10 o 
   7   2  23        2.14        2.07      2.48 o 
   8   2  23        0.88       -0.01      2.95 o 
   1   3  23        8.77        8.33      1.56 o 
   2   3  23      966.41      946.11      9.37 o 
   3   3  23        2.88        1.48      1.12 o 
   4   3  23        5.24        5.84      1.42 o 
   5   3  23        0.05       -1.33      1.60 o 
   6   3  23        0.14        0.12      1.84 o 
   7   3  23        2.15        5.42      2.64 o 
   8   3  23        2.99        1.62      3.20 o 
   0   4  23        5.99        6.61      3.98 o 
   1   4  23      373.53      350.97      5.09 o 
   2   4  23       58.89       61.73      2.40 o 
   3   4  23      156.13      149.34      3.51 o 
   4   4  23       19.91       29.54      2.28 o 
   5   4  23        7.24        7.25      2.21 o 
   6   4  23        8.14        9.03      2.28 o 
   7   4  23        6.57        9.08      2.47 o 
   1   5  23      488.46      469.07      6.13 o 
   2   5  23       24.57       22.25      1.95 o 
   3   5  23        0.97        3.00      1.59 o 
   4   5  23      102.56      113.73      4.45 o 
   5   5  23       39.02       45.13      4.15 o 
   6   5  23       10.56       12.19      3.19 o 
   7   5  23        1.05        3.69      2.96 o 
   0   6  23       11.53        3.68      2.06 o 
   1   6  23        2.48        0.06      1.24 o 
   2   6  23       10.19        5.52      1.37 o 
   3   6  23      230.79      238.40      5.23 o 
   4   6  23      107.25      108.08      4.39 o 
   5   6  23       83.79       91.58      4.43 o 
   6   6  23        7.99        7.91      3.21 o 
   7   6  23       16.57        5.89      6.13 o 
   1   7  23        0.34        0.77      1.24 o 
   2   7  23        6.34        1.39      1.42 o 
   3   7  23       24.08       27.95      2.86 o 
   4   7  23       20.73       16.80      2.65 o 
   5   7  23        3.39        4.43      2.46 o 
   6   7  23        1.60        7.32      4.33 o 
   0   8  23        0.96       -0.28      1.71 o 
   1   8  23       95.98       95.03      3.19 o 
   2   8  23       32.50       36.95      2.84 o 
   3   8  23       80.73       82.05      3.65 o 
   4   8  23        9.02        9.66      2.71 o 
   5   8  23       14.55       15.39      4.94 o 
   6   8  23        0.06       -3.58      3.58 o 
   1   9  23        0.53       -0.67      1.45 o 
   2   9  23        6.66        8.75      2.09 o 
   3   9  23        0.83       -0.98      2.23 o 
   4   9  23       10.29       12.35      5.11 o 
   5   9  23       20.22       11.94      4.15 o 
   0  10  23        3.56        4.24      3.00 o 
   1  10  23        5.19        1.73      1.88 o 
   2  10  23        0.59       -2.07      2.20 o 
   3  10  23        2.59        0.74      2.21 o 
   4  10  23        2.56       -3.05      6.98 o 
   1  11  23        8.41        6.25      2.44 o 
   2  11  23       12.98       11.59      2.50 o 
   3  11  23        4.46        1.45      3.41 o 
   0  12  23        4.02        6.33      5.99 o 
   1  12  23        2.74        4.59      2.77 o 
   0   0  24      290.42      319.44     11.66 o 
   1   0  24      170.09      153.12      6.04 o 
   2   0  24      766.72      799.44     11.45 o 
   3   0  24       82.96       81.61      3.84 o 
   4   0  24       49.65       57.36      3.03 o 
   5   0  24      279.24      292.29      7.25 o 
   6   0  24      108.01      118.79      6.64 o 
   7   0  24       20.36       22.97      6.22 o 
   8   0  24       10.93        8.03      6.30 o 
   1   1  24      651.16      662.07     10.62 o 
   2   1  24     1072.96     1041.81     11.04 o 
   3   1  24      455.46      459.32      5.43 o 
   4   1  24      155.51      154.16      3.63 o 
   5   1  24        1.10       -1.38      1.38 o 
   6   1  24       23.27       31.78      3.04 o 
   7   1  24       34.82       37.67      4.89 o 
   8   1  24       11.99       14.28      4.44 o 
   0   2  24      115.24      147.92     13.07 o 
   1   2  24      145.80      145.50      3.71 o 
   2   2  24      130.53      138.55      3.26 o 
   3   2  24      345.15      349.26      4.71 o 
   4   2  24        9.23        7.70      1.35 o 
   5   2  24       27.43       32.11      2.65 o 
   6   2  24       42.63       40.92      2.92 o 
   7   2  24       22.58       25.90      3.36 o 
   8   2  24        5.26        3.91      4.01 o 
   1   3  24      767.45      767.87      8.86 o 
   2   3  24      126.95      121.30      3.20 o 
   3   3  24      194.14      184.57      3.47 o 
   4   3  24        3.43        3.50      1.67 o 
   5   3  24       53.12       49.93      3.61 o 
   6   3  24        1.89       -0.37      1.85 o 
   7   3  24        0.00        1.13      2.46 o 
   0   4  24      925.95      890.65     12.61 o 
   1   4  24       50.38       56.73      2.60 o 
   2   4  24       21.41       27.10      1.90 o 
   3   4  24      163.91      163.83      3.72 o 
   4   4  24      256.28      258.34      5.34 o 
   5   4  24       28.12       30.96      2.93 o 
   6   4  24        5.59        5.45      2.31 o 
   7   4  24        1.52       -1.60      2.13 o 
   1   5  24       22.55       17.55      1.74 o 
   2   5  24      360.68      336.41      6.20 o 
   3   5  24       17.53       25.17      2.90 o 
   4   5  24      150.24      141.01      4.77 o 
   5   5  24       67.95       76.66      4.01 o 
   6   5  24       10.70       13.72      4.10 o 
   7   5  24        7.17        1.50      3.02 o 
   0   6  24       54.91       46.39      3.30 o 
   1   6  24       11.62       11.64      1.63 o 
   2   6  24      157.63      158.23      3.52 o 
   3   6  24       32.92       36.47      2.55 o 
   4   6  24       49.21       56.03      4.22 o 
   5   6  24        3.17        6.13      2.36 o 
   6   6  24        3.66        1.64      3.49 o 
   7   6  24        1.13        3.33      5.27 o 
   1   7  24       84.74       72.88      2.60 o 
   2   7  24       21.57       19.12      1.95 o 
   3   7  24       33.71       36.09      3.16 o 
   4   7  24        2.20        5.64      2.35 o 
   5   7  24       60.51       73.88      4.26 o 
   6   7  24       16.36       17.69      4.74 o 
   0   8  24        0.20       -0.67      1.88 o 
   1   8  24       50.02       54.11      2.66 o 
   2   8  24       15.36       12.22      2.17 o 
   3   8  24      117.84      108.28      4.64 o 
   4   8  24       41.90       33.35      3.40 o 
   5   8  24       70.62       64.31      4.30 o 
   6   8  24       14.39        2.98      4.20 o 
   1   9  24       36.00       30.35      2.34 o 
   2   9  24        0.00       -0.77      1.76 o 
   3   9  24        0.60        0.57      1.98 o 
   4   9  24       13.89       22.12      3.18 o 
   5   9  24        1.60       -2.12      3.99 o 
   0  10  24        2.52        6.71      3.14 o 
   1  10  24        2.62        1.58      1.83 o 
   2  10  24        3.79        2.18      2.03 o 
   3  10  24       17.98       18.12      3.08 o 
   4  10  24        0.94       -4.13      6.94 o 
   1  11  24        7.32        9.04      2.51 o 
   2  11  24       20.60       31.73      3.06 o 
   3  11  24        0.09        2.44      3.07 o 
   0  12  24       24.20       27.37      4.93 o 
   1   1  25      446.88      459.21      8.24 o 
   2   1  25        6.35        7.27      1.54 o 
   3   1  25       14.30       12.56      1.52 o 
   4   1  25       79.83       83.12      2.86 o 
   5   1  25        5.73        3.89      1.70 o 
   6   1  25       56.12       58.70      4.35 o 
   7   1  25       27.27       36.17      5.66 o 
   0   2  25     1029.44     1015.40     17.08 o 
   1   2  25       80.26       79.84      3.41 o 
   2   2  25       68.12       64.06      3.56 o 
   3   2  25       27.29       28.55      1.70 o 
   4   2  25      100.21       98.28      3.09 o 
   5   2  25       89.80       93.63      3.34 o 
   6   2  25       39.67       39.04      2.87 o 
   7   2  25        0.62        2.15      2.40 o 
   1   3  25       30.69       35.19      2.22 o 
   2   3  25      436.79      441.27      5.94 o 
   3   3  25        4.74        5.28      1.37 o 
   4   3  25       15.79       16.04      1.80 o 
   5   3  25        0.40       -1.69      1.69 o 
   6   3  25        9.87       10.55      2.28 o 
   7   3  25        1.40        3.82      2.65 o 
   0   4  25        8.75       10.26      2.74 o 
   1   4  25      302.22      305.45      5.45 o 
   2   4  25       19.96       16.46      1.71 o 
   3   4  25       36.77       39.59      2.22 o 
   4   4  25        3.94        4.07      1.67 o 
   5   4  25        7.47        5.52      2.40 o 
   6   4  25        0.07        1.25      2.55 o 
   7   4  25        0.02       -0.11      3.36 o 
   1   5  25      161.44      156.75      3.66 o 
   2   5  25      304.01      294.36      5.06 o 
   3   5  25        0.27        2.97      1.62 o 
   4   5  25        0.16        0.69      2.27 o 
   5   5  25      106.40      106.63      7.67 o 
   6   5  25        4.08        0.19      2.87 o 
   7   5  25        6.49        3.96      3.71 o 
   0   6  25       73.03       56.60      3.56 o 
   1   6  25       15.42       16.23      1.75 o 
   2   6  25        7.46        7.11      1.80 o 
   3   6  25       79.84       92.07      3.61 o 
   4   6  25       46.78       49.23      3.48 o 
   5   6  25       26.18       23.52      2.96 o 
   6   6  25        0.92        2.44      3.05 o 
   1   7  25       47.84       41.22      2.52 o 
   2   7  25        0.34       -0.59      1.43 o 
   3   7  25        2.44        2.81      2.03 o 
   4   7  25        0.63        1.51      2.14 o 
   5   7  25        7.22        8.98      3.32 o 
   6   7  25       19.60       13.09      6.87 o 
   0   8  25        9.06        9.18      2.39 o 
   1   8  25        0.13        0.66      1.48 o 
   2   8  25        5.58        3.62      1.82 o 
   3   8  25       29.72       30.11      3.24 o 
   4   8  25        4.26        5.29      2.52 o 
   5   8  25        0.21       -2.74      4.22 o 
   1   9  25        0.50       -1.52      1.52 o 
   2   9  25        8.41        8.85      2.10 o 
   3   9  25        0.73       -1.31      2.25 o 
   4   9  25        4.92        4.56      2.60 o 
   5   9  25        4.66        4.54      3.84 o 
   0  10  25       43.73       61.53      5.07 o 
   1  10  25        2.10        0.20      1.87 o 
   2  10  25        2.97        4.03      2.15 o 
   3  10  25        2.85        2.52      2.14 o 
   4  10  25        6.26        1.73      4.49 o 
   1  11  25        0.16        1.24      2.31 o 
   2  11  25        0.44       -1.69      2.59 o 
   0   0  26       88.32       78.19      6.59 o 
   1   0  26        2.41        0.52      1.99 o 
   2   0  26      154.40      143.51      4.68 o 
   3   0  26        7.84        3.67      2.23 o 
   4   0  26       33.02       30.99      3.28 o 
   5   0  26       69.77       87.16      4.53 o 
   6   0  26       47.72       43.89      4.84 o 
   7   0  26       23.21       22.06      6.63 o 
   1   1  26      223.50      232.79      5.30 o 
   2   1  26       39.08       36.86      2.25 o 
   3   1  26       32.71       31.45      2.16 o 
   4   1  26       13.61       18.39      1.84 o 
   5   1  26       50.88       50.95      2.92 o 
   6   1  26        0.89        1.17      2.98 o 
   7   1  26       14.95        9.22      4.30 o 
   0   2  26      306.29      316.64      8.75 o 
   1   2  26       19.15       12.78      1.93 o 
   2   2  26       19.55       18.94      1.66 o 
   3   2  26        6.60        7.74      1.45 o 
   4   2  26       43.77       44.30      2.34 o 
   5   2  26       77.60       85.69      4.01 o 
   6   2  26        4.29        3.89      2.05 o 
   7   2  26        5.37       10.08      3.40 o 
   1   3  26       21.48       21.39      1.94 o 
   2   3  26       56.17       58.88      3.33 o 
   3   3  26      116.82      103.36      3.09 o 
   4   3  26        8.13        6.96      1.76 o 
   5   3  26        1.19       -0.09      1.99 o 
   6   3  26        6.36        7.01      2.40 o 
   7   3  26        0.01       -0.26      2.46 o 
   0   4  26      577.63      603.27     10.23 o 
   1   4  26        1.27        3.11      1.49 o 
   2   4  26       39.25       32.48      2.80 o 
   3   4  26        5.70        5.39      1.47 o 
   4   4  26        0.71        0.71      1.58 o 
   5   4  26        0.18       -0.01      2.25 o 
   6   4  26        6.76        4.29      3.17 o 
   7   4  26       15.52       16.67      3.76 o 
   1   5  26       46.66       50.07      2.41 o 
   2   5  26        9.12       11.05      1.64 o 
   3   5  26      102.78       94.26      3.56 o 
   4   5  26        0.01       -0.02      1.85 o 
   5   5  26        1.32        6.79      2.77 o 
   6   5  26        0.56       -1.07      2.64 o 
   0   6  26        1.03        3.69      1.93 o 
   1   6  26        0.10       -0.10      1.28 o 
   2   6  26       30.01       27.63      2.35 o 
   3   6  26       62.41       58.25      3.10 o 
   4   6  26        1.00       -0.05      2.03 o 
   5   6  26        2.50        3.38      2.34 o 
   6   6  26       12.06       17.00      5.19 o 
   1   7  26        9.08       10.35      1.59 o 
   2   7  26        0.00       -1.62      1.62 o 
   3   7  26        1.35       -0.39      1.94 o 
   4   7  26       29.50       35.16      3.36 o 
   5   7  26       38.54       29.75      3.50 o 
   6   7  26       30.73       36.60      8.85 o 
   0   8  26        0.68        0.33      2.00 o 
   1   8  26       16.79       17.98      2.34 o 
   2   8  26        0.23       -0.85      1.73 o 
   3   8  26        1.55        5.54      2.36 o 
   4   8  26        0.83        1.83      2.36 o 
   5   8  26        0.29       -0.22      3.64 o 
   1   9  26       14.20       15.25      2.19 o 
   2   9  26        2.44        4.73      2.28 o 
   3   9  26        0.60        0.13      2.26 o 
   4   9  26        5.75        7.32      4.07 o 
   0  10  26       25.88       34.57      5.54 o 
   1  10  26        4.85        7.16      2.24 o 
   2  10  26        9.33       13.12      2.53 o 
   3  10  26        5.92        3.98      4.16 o 
   1  11  26        6.10        4.62      2.53 o 
   2  11  26        7.97        9.46      3.21 o 
   1   1  27       47.89       61.58      3.08 o 
   2   1  27        7.58        5.86      1.60 o 
   3   1  27       49.53       50.30      2.64 o 
   4   1  27       45.99       41.44      2.33 o 
   5   1  27        9.99        8.33      2.00 o 
   6   1  27        1.36        3.94      2.73 o 
   7   1  27       20.95       23.26      4.81 o 
   0   2  27      479.19      468.89     11.07 o 
   1   2  27        5.26        3.47      1.65 o 
   2   2  27      109.58      113.41      3.16 o 
   3   2  27       57.38       55.65      2.48 o 
   4   2  27        0.33       -0.20      1.44 o 
   5   2  27       18.37       18.98      2.30 o 
   6   2  27        1.38        0.34      2.10 o 
   7   2  27        2.51        2.63      3.82 o 
   1   3  27      181.48      163.69      4.30 o 
   2   3  27        1.05        0.08      1.19 o 
   3   3  27       17.56       19.47      1.84 o 
   4   3  27       28.78       27.87      3.20 o 
   5   3  27       17.14       15.31      2.49 o 
   6   3  27        0.00       -1.95      1.95 o 
   7   3  27        4.07        0.85      2.61 o 
   0   4  27        1.67        1.35      1.81 o 
   1   4  27      154.72      143.55      3.98 o 
   2   4  27       15.71       12.99      1.70 o 
   3   4  27       47.64       37.66      2.26 o 
   4   4  27        1.84       -1.32      1.50 o 
   5   4  27        4.35        3.67      2.53 o 
   6   4  27        1.15       -2.26      2.26 o 
   7   4  27        0.08       -1.34      3.35 o 
   1   5  27        3.82        3.12      1.48 o 
   2   5  27        0.00       -1.25      1.25 o 
   3   5  27       10.59        9.49      1.92 o 
   4   5  27       16.05       15.11      2.61 o 
   5   5  27        9.92        3.53      3.15 o 
   6   5  27        3.37        1.53      2.91 o 
   0   6  27        6.74        4.69      1.99 o 
   1   6  27        7.30        8.14      1.58 o 
   2   6  27        0.07       -0.15      1.54 o 
   3   6  27       17.67       13.96      2.15 o 
   4   6  27        1.47        3.56      2.25 o 
   5   6  27        2.97       -0.75      2.26 o 
   6   6  27        4.32        2.92      5.35 o 
   1   7  27        0.45        1.71      1.45 o 
   2   7  27        1.35        1.90      1.64 o 
   3   7  27        0.28        2.06      2.07 o 
   4   7  27       22.65       22.82      3.11 o 
   5   7  27       21.42       21.53      3.36 o 
   0   8  27       14.10        8.60      2.39 o 
   1   8  27        5.02        4.16      2.08 o 
   2   8  27        0.11       -1.63      1.63 o 
   3   8  27        1.85        4.76      2.31 o 
   4   8  27        5.00        1.83      2.46 o 
   5   8  27        0.09       -3.88      8.87 o 
   1   9  27        4.84        7.06      2.04 o 
   2   9  27        4.23        2.76      2.06 o 
   3   9  27        6.43        3.20      2.38 o 
   4   9  27        6.56        6.67      4.71 o 
   0  10  27       22.91       30.35      4.47 o 
   1  10  27       11.34       15.09      3.38 o 
   2  10  27       19.26       25.65      2.98 o 
   3  10  27        2.88        5.29      3.86 o 
   1  11  27        0.18       -2.88      2.88 o 
   0   0  28     2109.03     2059.08     40.96 o 
   1   0  28        3.91        6.22      5.19 o 
   2   0  28      399.22      408.59     13.82 o 
   3   0  28       29.04       21.22      3.24 o 
   4   0  28       48.36       52.90      4.55 o 
   5   0  28       25.53       22.93      3.05 o 
   6   0  28        2.41        3.50      3.35 o 
   7   0  28       26.22       30.50      7.29 o 
   1   1  28       82.25       78.78      5.14 o 
   2   1  28       10.41       10.19      1.74 o 
   3   1  28        2.54        2.61      1.45 o 
   4   1  28        3.73        1.49      1.71 o 
   5   1  28       29.14       33.67      2.96 o 
   6   1  28        4.96        5.50      2.81 o 
   7   1  28        7.18        5.70      6.32 o 
   0   2  28       94.44      101.90      5.44 o 
   1   2  28       31.17       21.61      2.91 o 
   2   2  28       41.40       38.50      2.42 o 
   3   2  28       24.20       21.37      1.90 o 
   4   2  28        0.10        1.34      1.42 o 
   5   2  28        3.01        2.98      2.23 o 
   6   2  28        9.12       13.88      3.41 o 
   7   2  28        1.13        2.48      3.05 o 
   1   3  28        3.32        8.83      1.70 o 
   2   3  28      107.50      105.87      3.56 o 
   3   3  28        3.91        3.04      1.45 o 
   4   3  28        0.63        2.04      2.06 o 
   5   3  28       12.46        6.30      3.13 o 
   6   3  28       16.46       18.50      3.91 o 
   7   3  28        2.73        4.04      3.84 o 
   0   4  28      187.02      173.30      6.90 o 
   1   4  28      106.72      102.54      3.54 o 
   2   4  28       85.48       80.74      3.66 o 
   3   4  28       72.03       67.62      3.12 o 
   4   4  28        0.86        1.62      1.61 o 
   5   4  28        0.09        3.52      2.57 o 
   6   4  28        9.80        7.99      3.36 o 
   1   5  28       13.51        9.05      1.79 o 
   2   5  28       18.54       16.77      1.90 o 
   3   5  28        1.67        1.36      1.62 o 
   4   5  28       15.61       12.65      2.49 o 
   5   5  28        0.35       -0.78      2.80 o 
   6   5  28        1.65       -3.06      7.90 o 
   0   6  28      192.35      179.62      5.98 o 
   1   6  28        5.94        5.86      1.51 o 
   2   6  28       34.71       29.56      3.03 o 
   3   6  28       10.71        4.75      1.82 o 
   4   6  28        3.26        4.35      2.26 o 
   5   6  28        0.57       -2.14      2.14 o 
   6   6  28        0.32        5.97      6.26 o 
   1   7  28       33.18       32.40      2.17 o 
   2   7  28        0.00       -0.84      1.59 o 
   3   7  28       19.23       17.21      2.71 o 
   4   7  28        3.32        2.39      2.51 o 
   5   7  28        3.25        3.76      3.75 o 
   0   8  28       11.98       12.08      2.60 o 
   1   8  28        8.16        5.83      1.74 o 
   2   8  28        5.44        4.74      2.33 o 
   3   8  28        4.06        8.54      2.56 o 
   4   8  28        8.91        3.60      3.75 o 
   1   9  28        2.89        4.35      1.90 o 
   2   9  28        0.00        2.09      2.08 o 
   3   9  28        4.78        1.88      2.91 o 
   4   9  28        5.07        7.45      3.97 o 
   0  10  28       11.24       10.96      3.55 o 
   1  10  28        0.24        2.51      2.17 o 
   2  10  28       11.16       15.30      3.12 o 
   1   1  29       54.89       61.86      3.38 o 
   2   1  29      189.52      183.05      4.54 o 
   3   1  29       25.59       21.17      3.86 o 
   4   1  29       36.69       39.32      2.95 o 
   5   1  29       16.48       12.29      2.90 o 
   6   1  29        2.65        2.33      2.67 o 
   7   1  29        5.57        4.98      7.16 o 
   0   2  29       21.49       15.15      2.98 o 
   1   2  29       15.21       19.27      2.30 o 
   2   2  29       37.69       44.93      2.58 o 
   3   2  29       70.82       65.40      2.73 o 
   4   2  29       64.10       64.01      3.11 o 
   5   2  29        1.77        2.35      2.10 o 
   6   2  29        2.47        2.62      2.62 o 
   1   3  29      102.07       82.32      3.74 o 
   2   3  29       74.62       73.97      2.83 o 
   3   3  29        2.32        1.48      1.36 o 
   4   3  29       18.82       21.26      2.58 o 
   5   3  29        2.38        0.58      2.70 o 
   6   3  29        3.34        8.03      3.10 o 
   0   4  29        2.69        1.06      2.16 o 
   1   4  29        5.00        3.49      1.57 o 
   2   4  29       10.74       13.77      2.16 o 
   3   4  29        2.58       -0.51      1.53 o 
   4   4  29        0.01       -0.68      1.62 o 
   5   4  29        1.49        4.18      2.65 o 
   6   4  29        0.69       -2.57      2.57 o 
   1   5  29       26.31       24.76      2.22 o 
   2   5  29       11.00       10.34      1.74 o 
   3   5  29       30.09       24.21      2.42 o 
   4   5  29        1.65        1.58      2.11 o 
   5   5  29        1.25       -2.72      2.72 o 
   6   5  29        6.05        5.80      5.93 o 
   0   6  29       29.69       28.84      3.05 o 
   1   6  29        3.45        1.43      1.40 o 
   2   6  29        7.16        6.94      1.90 o 
   3   6  29        3.48        3.04      1.79 o 
   4   6  29       19.81       21.98      3.03 o 
   5   6  29        3.17        0.34      3.52 o 
   1   7  29        2.14        2.71      1.47 o 
   2   7  29       21.61       21.36      2.73 o 
   3   7  29        5.67        8.61      2.50 o 
   4   7  29        0.27        1.27      2.28 o 
   5   7  29        0.81       -1.84      3.48 o 
   0   8  29       16.98       16.74      2.94 o 
   1   8  29        2.63        0.64      1.59 o 
   2   8  29        7.87        8.05      3.02 o 
   3   8  29        5.30        8.86      2.69 o 
   4   8  29        0.00        0.49      3.43 o 
   1   9  29       18.96       24.64      2.48 o 
   2   9  29        2.81        3.21      2.16 o 
   3   9  29        2.63        3.36      3.64 o 
   0  10  29        1.43        0.57      2.63 o 
   1  10  29        6.83        9.98      3.13 o 
   2  10  29        2.33        5.19      3.11 o 
   0   0  30      251.60      308.49     13.26 o 
   1   0  30        7.28        7.97      2.66 o 
   2   0  30       79.43       89.36      9.35 o 
   3   0  30      131.97      136.22      6.58 o 
   4   0  30       37.93       30.69      4.07 o 
   5   0  30       66.38       71.27      5.54 o 
   6   0  30        0.00        2.20      3.41 o 
   1   1  30      316.52      278.43      6.24 o 
   2   1  30      168.11      159.08      4.28 o 
   3   1  30       33.89       33.86      2.76 o 
   4   1  30       13.18       12.30      3.00 o 
   5   1  30        3.51        0.42      1.98 o 
   6   1  30        9.19        5.39      6.81 o 
   0   2  30       11.33       10.16      3.54 o 
   1   2  30       26.33       24.80      2.47 o 
   2   2  30        9.24        7.71      1.98 o 
   3   2  30       22.99       24.59      2.24 o 
   4   2  30        3.15        1.64      1.65 o 
   5   2  30       11.81       10.68      2.35 o 
   6   2  30        1.71       -0.58      3.78 o 
   1   3  30        5.17        2.66      1.64 o 
   2   3  30        8.78        6.67      1.54 o 
   3   3  30        8.40        6.86      2.15 o 
   4   3  30        1.42        1.35      2.25 o 
   5   3  30        0.01       -0.98      2.15 o 
   6   3  30        0.05       -2.41      2.41 o 
   0   4  30       36.66       28.68      5.19 o 
   1   4  30        1.48       -1.02      1.41 o 
   2   4  30        1.03       -1.04      1.30 o 
   3   4  30       10.80       13.72      2.03 o 
   4   4  30       23.63       25.96      2.53 o 
   5   4  30        8.90        7.51      2.95 o 
   6   4  30        0.00       -2.63      5.93 o 
   1   5  30       40.74       36.11      2.53 o 
   2   5  30        1.97        1.78      1.47 o 
   3   5  30        5.11        3.35      1.76 o 
   4   5  30        4.35        2.16      2.18 o 
   5   5  30       10.23        8.80      3.18 o 
   0   6  30       52.64       48.56      3.70 o 
   1   6  30        1.79       -0.19      1.55 o 
   2   6  30       31.09       28.04      2.64 o 
   3   6  30        7.33        7.98      2.13 o 
   4   6  30        0.04       -2.14      2.14 o 
   5   6  30        3.27        0.86      5.31 o 
   1   7  30        0.57        1.34      1.50 o 
   2   7  30        1.40        1.15      1.82 o 
   3   7  30       11.93       19.24      2.86 o 
   4   7  30        0.01       -3.16      3.16 o 
   0   8  30        3.60        5.56      2.40 o 
   1   8  30        6.20        4.48      1.75 o 
   2   8  30        2.73        3.90      2.27 o 
   3   8  30        3.92        6.47      3.19 o 
   4   8  30        1.14        0.08      3.72 o 
   1   9  30        7.31       11.91      2.30 o 
   2   9  30        2.87        5.07      3.05 o 
   3   9  30       28.72       40.91      5.69 o 
   0  10  30        0.00       -0.02      4.96 o 
   1  10  30        1.19        2.37      2.58 o 
   1   1  31       67.65       73.28      3.57 o 
   2   1  31       12.73       17.10      2.27 o 
   3   1  31        4.42       11.29      2.18 o 
   4   1  31        3.48        4.22      1.98 o 
   5   1  31        9.81       11.02      2.71 o 
   6   1  31        4.17        1.53      3.56 o 
   0   2  31       76.87       67.50      7.10 o 
   1   2  31       12.97       11.07      2.08 o 
   2   2  31        3.19        2.71      1.70 o 
   3   2  31        9.20        6.11      1.79 o 
   4   2  31        1.35       -0.98      2.11 o 
   5   2  31        1.21       -0.14      2.37 o 
   6   2  31        0.09       -3.50      4.12 o 
   1   3  31        0.61       -0.34      1.59 o 
   2   3  31        0.06       -0.74      1.34 o 
   3   3  31       18.41       16.23      2.25 o 
   4   3  31        1.87        2.36      1.92 o 
   5   3  31        4.04        6.45      2.69 o 
   6   3  31        0.02        6.17      4.61 o 
   0   4  31        7.18        8.39      2.90 o 
   1   4  31        0.25       -0.45      1.69 o 
   2   4  31        0.94        0.10      1.34 o 
   3   4  31       17.35       20.11      2.29 o 
   4   4  31        1.87        4.72      2.12 o 
   5   4  31        0.77        0.17      2.56 o 
   6   4  31        2.46       -4.82      4.82 o 
   1   5  31        5.41        2.64      3.02 o 
   2   5  31        0.07        1.26      1.48 o 
   3   5  31        1.10       -1.21      1.61 o 
   4   5  31        9.56        7.85      2.57 o 
   5   5  31        2.97        5.11      6.03 o 
   0   6  31       10.28       15.75      2.85 o 
   1   6  31       30.50       37.06      2.50 o 
   2   6  31        2.38        1.81      2.63 o 
   3   6  31        2.58        3.46      1.91 o 
   4   6  31        1.45        0.53      2.29 o 
   5   6  31        1.79        2.26      5.56 o 
   1   7  31        0.38       -0.01      1.43 o 
   2   7  31        9.32        6.60      2.22 o 
   3   7  31        6.98       13.22      2.78 o 
   4   7  31        3.16        8.53      4.07 o 
   0   8  31        1.22       -1.28      2.65 o 
   1   8  31       19.19       21.74      2.40 o 
   2   8  31        0.23       -0.28      2.79 o 
   3   8  31        1.44       -0.16      3.56 o 
   1   9  31       13.10       18.76      2.50 o 
   2   9  31        3.92       -1.96      3.36 o 
   0   0  32       42.36       47.18      6.17 o 
   1   0  32        2.23        4.29      2.57 o 
   2   0  32       31.10       38.94      4.21 o 
   3   0  32        2.67        1.59      2.73 o 
   4   0  32        4.12       -0.56      2.60 o 
   5   0  32        6.00        3.54      4.53 o 
   6   0  32        2.33        8.89      5.39 o 
   1   1  32      113.60      111.34      5.76 o 
   2   1  32       49.77       54.45      3.35 o 
   3   1  32       44.49       44.10      3.18 o 
   4   1  32       10.70       12.55      2.36 o 
   5   1  32        1.61       -0.45      2.14 o 
   6   1  32        1.07       -2.97      2.97 o 
   0   2  32       42.86       41.25      4.27 o 
   1   2  32       14.24       10.58      2.12 o 
   2   2  32        0.03       -1.19      1.43 o 
   3   2  32        0.00        0.44      1.79 o 
   4   2  32        3.38        1.97      2.09 o 
   5   2  32        3.73        5.46      2.56 o 
   1   3  32        1.18        4.54      2.00 o 
   2   3  32        2.64        6.34      2.01 o 
   3   3  32        1.53        2.17      1.64 o 
   4   3  32       16.39       20.23      2.73 o 
   5   3  32       11.12       12.62      3.72 o 
   0   4  32      113.72      121.14      6.40 o 
   1   4  32        1.75       -0.07      1.69 o 
   2   4  32       50.49       53.62      2.73 o 
   3   4  32        0.24        3.83      1.75 o 
   4   4  32        0.05       -1.55      1.91 o 
   5   4  32        3.05        7.88      5.72 o 
   1   5  32       44.90       42.23      2.56 o 
   2   5  32       25.01       30.43      2.95 o 
   3   5  32        0.16        1.18      2.01 o 
   4   5  32       21.28       28.64      5.17 o 
   5   5  32        9.05        0.33      5.60 o 
   0   6  32        7.44        9.98      2.54 o 
   1   6  32       15.64       22.50      2.26 o 
   2   6  32        0.00        1.66      1.88 o 
   3   6  32       17.65       19.74      2.55 o 
   4   6  32        6.40       10.42      4.67 o 
   1   7  32       18.98       36.21      2.98 o 
   2   7  32       21.12       25.12      2.73 o 
   3   7  32       16.12       17.61      3.58 o 
   4   7  32        8.16        9.68      6.22 o 
   0   8  32        2.10        4.49      2.73 o 
   1   8  32        0.20       -1.33      1.94 o 
   2   8  32        3.72        8.04      3.13 o 
   3   8  32        0.12       -3.31      3.31 o 
   1   9  32       12.66       15.30      2.62 o 
   1   1  33       21.98       30.54      2.80 o 
   2   1  33        4.69        8.70      2.16 o 
   3   1  33       21.92       30.14      2.96 o 
   4   1  33        0.61        1.66      1.97 o 
   5   1  33        0.35        2.86      2.50 o 
   0   2  33       15.18       22.86      3.68 o 
   1   2  33        0.23       -1.69      1.69 o 
   2   2  33        0.09        0.96      1.62 o 
   3   2  33       27.95       28.95      3.15 o 
   4   2  33       19.65       20.95      3.23 o 
   5   2  33        4.77        4.71      2.82 o 
   1   3  33        2.97        2.84      1.82 o 
   2   3  33        0.02       -0.85      1.68 o 
   3   3  33        0.18       -1.53      1.53 o 
   4   3  33        0.01        2.77      2.34 o 
   5   3  33        0.02        0.95      4.86 o 
   0   4  33        9.46        5.64      2.81 o 
   1   4  33        1.34       -0.42      1.62 o 
   2   4  33       16.06       12.23      2.07 o 
   3   4  33       13.50       21.25      2.98 o 
   4   4  33       10.44       15.60      2.78 o 
   5   4  33        0.44        1.15      4.94 o 
   1   5  33       30.10       36.29      2.54 o 
   2   5  33        0.06       -0.90      1.41 o 
   3   5  33        8.38       16.13      3.94 o 
   4   5  33        5.89        8.50      2.98 o 
   0   6  33       29.38       23.99      3.96 o 
   1   6  33        8.44       12.92      2.06 o 
   2   6  33        7.30       12.08      2.34 o 
   3   6  33        3.26        5.06      2.44 o 
   4   6  33        1.34       -1.76      3.42 o 
   1   7  33       19.57       27.39      2.81 o 
   2   7  33       23.85       29.13      2.92 o 
   3   7  33        0.32       -0.26      3.29 o 
   0   8  33       35.02       50.01      4.41 o 
   1   8  33       35.72       52.00      4.02 o 
   2   8  33        1.35       -3.85      5.15 o 
   0   0  34        4.24        4.77      3.91 o 
   1   0  34       61.75       61.52      5.11 o 
   2   0  34       18.02       13.87      3.43 o 
   3   0  34       67.16       73.31      5.72 o 
   4   0  34       56.05       52.66      8.91 o 
   5   0  34       16.20       19.76      6.34 o 
   1   1  34        2.08        2.50      2.40 o 
   2   1  34       21.43       18.61      2.53 o 
   3   1  34        1.92        5.21      2.44 o 
   4   1  34       25.32       29.92      3.04 o 
   5   1  34        0.00        2.73      2.55 o 
   0   2  34        7.90        6.49      2.82 o 
   1   2  34        0.00       -0.14      1.53 o 
   2   2  34       12.61       10.08      2.92 o 
   3   2  34       14.62       16.45      2.56 o 
   4   2  34       14.77       16.70      3.09 o 
   5   2  34        3.95        6.74      3.97 o 
   1   3  34        6.09        7.13      1.91 o 
   2   3  34       14.68       13.91      2.16 o 
   3   3  34        5.07        5.06      1.89 o 
   4   3  34        1.29       -1.18      2.46 o 
   0   4  34       15.51       23.69      4.67 o 
   1   4  34        1.01        1.62      1.73 o 
   2   4  34        6.58        7.45      1.94 o 
   3   4  34        1.20        0.63      1.81 o 
   4   4  34        1.93        2.51      2.63 o 
   5   4  34        3.54        1.77      5.43 o 
   1   5  34       41.09       47.35      3.12 o 
   2   5  34        5.35        5.92      2.65 o 
   3   5  34       12.96       15.76      2.43 o 
   4   5  34        0.20        0.29      5.06 o 
   0   6  34        6.44       20.89      6.85 o 
   1   6  34        8.26        9.97      3.08 o 
   2   6  34        0.16       -0.62      1.97 o 
   3   6  34        2.71        3.71      3.56 o 
   4   6  34        4.70        1.61      5.52 o 
   1   7  34       27.84       35.35      3.88 o 
   2   7  34        2.65        0.22      2.79 o 
   3   7  34       11.87       13.20      4.34 o 
   0   8  34       14.61       23.34      4.60 o 
   1   8  34        0.31       -2.59      2.59 o 
   1   1  35       24.02       30.11      2.97 o 
   2   1  35        0.20        1.76      1.89 o 
   3   1  35        0.31       -1.29      1.89 o 
   4   1  35        2.43        1.38      2.16 o 
   5   1  35        0.08       -2.70      3.19 o 
   0   2  35       10.71       17.42      3.61 o 
   1   2  35        1.97       -0.88      2.49 o 
   2   2  35        1.87        3.01      1.96 o 
   3   2  35        1.44       -0.55      1.94 o 
   4   2  35        2.46       -0.24      2.42 o 
   5   2  35       11.12       16.88      5.68 o 
   1   3  35        0.19       -1.52      1.52 o 
   2   3  35        3.02        4.38      2.53 o 
   3   3  35        1.82        4.34      2.20 o 
   4   3  35        0.02       -3.01      3.58 o 
   0   4  35        4.26        5.00      3.01 o 
   1   4  35        0.03       -1.10      1.58 o 
   2   4  35        8.36       10.89      2.72 o 
   3   4  35        8.95        9.52      2.65 o 
   4   4  35        0.02        5.80      3.47 o 
   1   5  35        3.28        3.50      1.89 o 
   2   5  35        0.58        0.75      1.76 o 
   3   5  35        2.26        2.50      2.68 o 
   4   5  35        0.06        1.52      5.06 o 
   0   6  35        4.87       14.76      7.14 o 
   1   6  35       10.42       10.02      2.14 o 
   2   6  35        0.10        0.27      2.85 o 
   3   6  35        0.56        2.94      3.47 o 
   1   7  35        4.01        4.80      2.41 o 
   2   7  35        2.82        7.49      5.07 o 
   0   0  36        0.93        0.00      3.46 o 
   1   0  36        4.29        1.88      3.17 o 
   2   0  36       18.22       17.85      4.57 o 
   3   0  36       61.07       68.93      6.77 o 
   4   0  36       13.70       14.75      3.90 o 
   1   1  36        0.10        2.26      1.93 o 
   2   1  36       15.71       28.99      2.99 o 
   3   1  36       19.65       17.82      2.74 o 
   4   1  36        3.14        4.66      5.29 o 
   0   2  36       14.71       23.15      4.02 o 
   1   2  36        9.64        7.28      2.20 o 
   2   2  36        9.02        7.76      2.26 o 
   3   2  36        7.82        7.15      2.39 o 
   4   2  36        8.02       11.29      3.87 o 
   1   3  36        3.68        1.83      2.21 o 
   2   3  36       12.38       17.10      2.31 o 
   3   3  36        0.48       -0.47      2.50 o 
   4   3  36       17.92       35.98      6.79 o 
   0   4  36        1.06       -2.42      3.05 o 
   1   4  36        0.78       -0.48      1.73 o 
   2   4  36        0.01       -1.80      1.80 o 
   3   4  36        0.03       -2.68      2.68 o 
   4   4  36        0.05        5.93      4.77 o 
   1   5  36        0.01       -0.21      1.76 o 
   2   5  36        9.37       13.62      3.19 o 
   3   5  36        0.58        4.44      2.84 o 
   0   6  36        0.34        2.66      3.11 o 
   1   6  36       15.31       18.54      3.26 o 
   2   6  36        1.41        4.17      2.85 o 
   1   7  36        1.34       -2.44      3.26 o 
   1   1  37        0.39        2.19      2.04 o 
   2   1  37        0.27        0.48      1.96 o 
   3   1  37        5.62        5.90      2.32 o 
   4   1  37        4.43        5.52      3.59 o 
   0   2  37        1.69        1.64      5.56 o 
   1   2  37        9.09        7.95      2.25 o 
   2   2  37        6.94       12.24      2.69 o 
   3   2  37        7.23        2.60      3.60 o 
   1   3  37        1.78        6.68      2.09 o 
   2   3  37        0.36        5.11      2.18 o 
   3   3  37        1.54        6.00      3.33 o 
   0   4  37        0.54        1.72      3.70 o 
   1   4  37        0.19       -1.57      1.80 o 
   2   4  37        4.55       11.86      3.90 o 
   3   4  37        0.00       -0.39      2.96 o 
   1   5  37        0.11        4.52      2.25 o 
   2   5  37        4.75        9.93      5.21 o 
   0   6  37        5.11       12.88      5.47 o 
   1   6  37        0.07        0.67      5.58 o 
   0   0  38        5.70        9.34      4.73 o 
   1   0  38       37.08       48.87      5.60 o 
   2   0  38        6.47       18.65      5.74 o 
   3   0  38       30.29       34.13      6.87 o 
   1   1  38        0.29        1.89      2.04 o 
   2   1  38        2.97        4.59      2.35 o 
   3   1  38        0.48       -0.99      3.12 o 
   0   2  38       18.92       27.39      4.92 o 
   1   2  38        0.15       -1.86      1.87 o 
   2   2  38        0.59        0.14      2.14 o 
   3   2  38        0.56        2.96      4.40 o 
   1   3  38       11.90       10.78      2.62 o 
   2   3  38        3.72        3.16      3.08 o 
   0   4  38        1.59       -0.38      2.80 o 
   1   4  38        1.39        0.57      2.13 o 
   2   4  38        0.68        0.72      2.84 o 
   1   5  38        1.01       -0.72      2.85 o 
   2   5  38        5.82       10.41      5.56 o 
   1   1  39        1.19        0.30      2.11 o 
   2   1  39        0.28       -0.74      4.20 o 
   0   2  39       14.67       23.63      4.36 o 
   1   2  39        3.12        7.37      4.86 o 
   2   2  39        3.10        6.54      4.77 o 
   3   2  39        0.18        2.63      4.28 o 
   1   3  39        0.60        2.22      4.20 o 
   2   3  39        2.43        1.11      4.65 o 
   1   4  39        8.17        3.05      3.07 o 
   2   4  39        0.44        4.03      4.16 o 
                                                 
